# Supplementary material for: Exploring metabolic pathway disruption in the subchronic phencyclidine model of schizophrenia with the Generalized Singular Value Decomposition
Source: BMC Syst Biol. 2011 May 16;5:72. doi: 10.1186/1752-0509-5-72 (PMC3239845; doi:10.1186/1752-0509-5-72)
Supplement: Additional file 1 — Table S1 - List of all metabolites detected by LC-MS in the PFC of Control and PCP-treated animals. Table S1 Legend: The molecular formula and tentative molecular identity for each metabolite detected in the PFC of control and PCP-treated animals is shown. In addition, the KEGG molecular identity and the KEGG metabolic pathways in which a metabolite is involved are also shown. The ratio difference in metabolite concentration and the significance of this change (p-value), as determined by SIEVE analysis (see Methods section), are also shown. Those metabolites found to be significantly different between the two groups are highlighted in bold. The most prominent alterations in KEGG defined metabolic pathways appeared to be in (i) alanine, aspartate and glutamate metabolism (3 metabolites [ko00250]), (ii) phenylalanine, tyrosine and tryptophan metabolism (3 metabolites [ko00360]), (iii) purine metabolism (2 metabolites [ko00230]) and (iv) butanoate metabolism (2 metabolites [ko00650]). KEGG defined metabolic pathways; ko00250: Alanine, Aspartate and Glutamate metabolism; ko00627: Aminobenzoate degradation; ko00330: Arginine and Proline metabolism; ko00410: beta-Alanine metabolism; ko00780: Biotin metabolism; map00650: Butanoate metabolism; ko04973: Carbohydrate metabolism; ko00270: Cysteine and Methionine metabolism; ko00071: Fatty acid metabolism; ko00051: Fructose and Manose metabolism; ko00052: Galactose metabolism; ko00471: Glutamine and Glutamate metabolism; k00480: Glutathione metabolism; ko00561: Glycerolipid metabolism; ko00564: Glycerophospholipid metabolism; ko00260: Glycine, Serine and Threonine metabolism; ko00010: Glycolysis/Gluconeogenesis; ko00340: Histidine metabolism; ko00562: Inositol Phosphate metabolism; map00300: Lysine biosynthesis; ko00310: Lysine degradation; ko00430: Methionine metabolism; ko04080; Neuroactive ligand-receptor interaction; ko00760: Nicotinate and Nicotinamide metabolism; ko00190: Oxidative phosphorylation; ko00770: Pantoate and C [file 1752-0509-5-72-S1.XLS]

## Sheet: Sheet1
Formula	Metabolite	Metaboite KEGG ID	KEGG Pathways	PValue	Ratio
C9H11NO3	L-Tyrosine	c00082	ko00350, ko00360, ko00400	0.001	0.584
C10H17N3O6	gamma Glutamylglutamine	NA	NA	0.007	0.673
C6H13N3O3	L-Citrulline	c00327	ko00330	0.007	0.709
C3H7NO2S	L-Cysteine	c00097	ko00260, ko00270, ko00430, ko00480, ko00730, ko00770, ko00920	0.012	0.445
C8H9NO	2-Phenylacetamide	c02505	ko00360	0.015	0.561
C9H8O3	Phenylpyruvate	c00166	ko00360, ko00400	0.016	0.57
C4H6O2	2,3-Butanedione	c00741	map00650	0.017	0.786
C4H5N3O	Cytosine	c00380	ko00240	0.019	0.665
C4H9NO2	GABA	c00334	ko00250, ko00330, ko00410, map00650, ko04080	0.021	0.804
C9H17NO4	O-Acetylcarnitine	c02571	ko00250	0.022	2.649
C14H18N5O11P	Adenylosuccinate	c03794	ko00230, ko00250	0.029	3.276
C5H5N5O	Guanine	c00242	ko00230	0.035	0.593
C7H16NO3	Carnitine	c00487	ko00310	0.037	0.819
C15H23N5O14P2	ADP-ribose	c00301	ko00230	0.058	677.029
C7H14N2O4	meso-2,6-Diaminoheptanedioate	c00680	map00300	0.062	0.62
C3H7O6P	Glycerone phosphate	c00111	ko00010, ko00051, ko00052, ko00561, ko00562, ko00564, ko00620	0.063	0.381
C10H13N5O5	Guanosine	c00387	ko00230	0.067	0.649
C22H26O6	Eudesmin	NA	NA	0.084	0.493
C10H12N4O5	Inosine	c00294	ko00230	0.09	0.6
C4H7NO	Hydroxymethylpropanitrile	NA	NA	0.098	0.842
C7H9N2O	1-methylnicotinamide	c02918	ko00760	0.099	0.46
C6H13O9P	Glucose phosphate	c00092	ko00500, ko00562, ko04973	0.109	0.742
C8H17NO2	DL-2-Aminooctanoic acid	NA	NA	0.113	0.683
C5H4N4O	Hypoxanthine	c00262	ko00230	0.115	0.569
C20H32N6O12S2	Glutathione disulfide	c00127	ko00480	0.143	0.902
C10H16N2O7	Gamma-glutamylglutamic acid	NA	NA	0.143	0.54
C5H14NO	Choline	c00114	ko00260, ko00564	0.145	0.797
C4H4N2O2	Uracil	c00106	ko00240, ko00410, ko00770	0.151	0.736
C8H21NO6P	Glycerophosphocholine	c00670	ko00564	0.175	2.199
C26H42N7O20P3S	2-Hydroxyglutaryl-CoA	c03058	map00650	0.179	0.715
C3H9O6P	Glycerol-3-phosphate	c00093	ko00561, ko00564	0.183	4.568
C5H15NO4P+	Phosphocholine	c00588	ko00564	0.185	0.524
C2H8NO4P	Phosphoethanolamine	c00346	ko00564, ko00600	0.193	1.423
C15H12O5	Narigenin	c00509	NA	0.196	0.862
C6H11NO3	methylproline3	NA	NA	0.217	0.663
C5H12NO5P	2-Amino-5-phosphopentanoic acid	c13734	NA	0.217	1.407
C10H14N5O7P	AMP	c00020	ko00230	0.224	1.663
C5H6O4	2-Methylmaleate	c02226	ko00290	0.23	0.892
C11H12N2O2	L-Tryptophan	c00078	ko00260, ko00380, ko00400	0.231	0.717
C10H17N3O6S	Glutathione	c00051	ko00270, ko00480	0.239	1.147
C6H14N2O2	L-Lysine	c00047	map00300, ko00310, ko00780	0.243	0.677
C25H44NO7P	2-Aminoethylphosphocholate	c05683	ko00440	0.243	0.662
H3PO4	Phosphoric acid	c00009	ko00190	0.254	0.915
	unknown ID	NA	NA	0.271	1.395
C5H11NO2	L-Valine	c00183	ko00280, ko00290, ko00640, ko00770	0.274	0.694
C14H17N5O8	Succinyladenosine	NA	NA	0.283	1.355
C11H9NO2	Indole acrylic acid	NA	NA	0.284	0.709
C3H7NO3	L-Serine	c00065	ko00260, ko00270,ko00600, ko00920, ko00680	0.316	0.856
C9H13N2O9P	Uridine Monophosphate	c00105	ko00240, ko00550	0.317	1.27
C6H14N4O2	L-Arginine	c00062	ko00330	0.318	0.68
C4H7NO4	L-Aspartate	c00049	ko00250, ko00260, ko00270,map00300, ko00330, ko00340, ko00340, ko00410, ko00760, ko00770, ko04080	0.319	0.916
C6H9N3O2	L-Histidine	c00135	ko00340, ko00410	0.325	0.786
C6H13NO2	L-Leucine	c00123	ko00280, ko00290	0.332	0.766
C4H8N2O3	L-Asparagine	c00152	ko00250	0.332	0.751
C5H10N2O3S	L-Cysteinylglycine	c01419	ko00480	0.334	1.158
C5H4N4O2	Xanthine	c00385	ko00230	0.339	0.508
C9H11NO2	L-Phenylalanine	c00079	ko00400	0.343	0.759
C4H9NO3	L-Threonine	c00188	ko00260, ko00290	0.345	0.639
C5H9NO2	L-Proline	c00148	ko00330	0.346	0.768
C12H20N2O3	Pirbuterol	c07807	NA	0.364	0.86
C11H16N2O8	N-Acetyl-Aspartyl-Glutamate	c12270	ko04080	0.368	0.897
C4H5NO3	Maleamate	c01596	ko00760	0.372	0.927
C2H8NO4P	Ethanolamine phosphate	c00346	ko00564, ko00600	0.373	0.889
C8H13O10P2	Phosphatidylglycerol	c00344	ko00564	0.387	0.871
C13H21N3O8S	(R)-S-Lactoylglutathione	c03451	ko00620	0.392	0.763
C31H54N7O17P3S	Decanoyl-CoA	c05274	ko00071	0.41	1.312
C4H11NO2	Diethanolamine	c06772	ko00564	0.42	1.539
C5H8O2S	2-n-Tetrahydrothiophenecaboxylic acid	c11074	NA	0.421	0.709
C5H11NO2S	L-Methionine	c00073	ko00270	0.423	0.714
C9H12N2O6	Uridine	c00299	ko00240	0.425	0.87
C6H6N2O	Nicotinamide	c00153	ko00760	0.44	0.917
C10H14N5O8P	GMP	c00144	ko00230	0.46	1.114
C10H13N4O8P	Inosine monophosphate	c00130	ko00230	0.461	0.73
CH5O4P	Hydroxymethylphosphonate	c06455	ko00440	0.462	0.781
C5H5N5	Adenine	c00147	ko00230	0.463	1.497
C6H11NO4	O-Acetyl-L-homoserine	c01077	ko00270, ko00920	0.473	0.696
C10H13N5O4	Adenosine	c00212	ko00230, ko04080	0.476	1.454
C12H10O4S	4-(4-hydroxyphenyl)sulfonylphenol	NA	NA	0.498	0.929
C4H11O4P	Diethylphosphoric acid	c06608	ko00627	0.507	1.541
C5H10N2O3	L-Glutamine	c00064	ko00230, ko00240, ko00250, ko00330	0.522	0.959
C5H8N2O2	5,6-Dihydrothymine	c00906	ko00240	0.533	0.92
C4H9N3O2	Creatine	c00300	ko00330, ko00260	0.551	0.953
C7H16NO2+	Acetylcholine+	c01996	ko00564, ko04080	0.558	0.919
C5H11NO3	Hydroxyvaline	NA	NA	0.585	0.946
C4H7NO2	1-Aminocyclopropane-1-carboxylate	c01234	ko00270, ko00640	0.59	0.951
C5H11N3O2	4-Guanidinobutyric acid	c01035	ko00330	0.635	0.913
C14H26O2	Myristoleic acid	c08322	NA	0.689	0.623
C6H15NO3	Triethanolamine	c06771	ko00564	0.691	1.207
C6H12O4	Pantoate	c00552	ko00770	0.722	0.963
C17H37NO2	Heptadecasphiganine	NA	NA	0.733	0.769
C10H17N3O6	Peptide fragment (Arg-Arg-Gln)	NA	NA	0.775	1.183
C5H7NO3	1-Pyrroline-4-hydroxy-2-carboxylate	c04282	ko00330	0.781	0.981
C6H7NO4	2-Aminomuconate	c02220	ko00380	0.826	0.978
C2H7NO2S	Hypotaurine	c00519	ko00430	0.844	1.04
C5H9NO4	Glutamate	c00025	ko00250, ko00330, ko00340, ko00471, map00650, ko00480, ko04080	0.845	0.985
C9H14N4O3	Carnosine	c00386	ko00340, ko00410	0.872	1.128
C6H9NO5	N-Formyl-L-glutamate	c01045	ko00340	0.893	0.986
C2H7NO3S	Taurine	c00245	ko00430, ko04080	0.936	0.995
