# Supplementary material for: Exploring metabolic pathway disruption in the subchronic phencyclidine model of schizophrenia with the Generalized Singular Value Decomposition
Source: BMC Syst Biol. 2011 May 16;5:72. doi: 10.1186/1752-0509-5-72 (PMC3239845; doi:10.1186/1752-0509-5-72)
Supplement: Additional file 2 — 98 × 98 matrix of between metabolite correlations in the PFC of control animals. The 98 × 98 matrix of the Pearson's correlation coefficients (Fisher z-transformed) between all metabolites detected in the prefrontal cortex of control (saline-treated) animals by LC-MS analysis is shown. [file 1752-0509-5-72-S2.XLS]

## Sheet: Sheet1
	Hydroxymethylpropanitrile	2,3-Butanedione	Phosphoric acid	1-Aminocyclopropane-1-carboxylate	GABA	Choline	L-Serine	Diethanolamine	Hypotaurine	Cytosine	Hydroxymethylphosphonate	Uracil	Maleamate	L-Proline	L-Valine	L-Threonine	L-Cysteine	Nicotinamide	Taurine	5,6-Dihydrothymine	1-Pyrroline-4-hydroxy-2-carboxylate	methylproline3	2-Methylmaleate	Creatine	L-Leucine	2-n-Tetrahydrothiophenecaboxylic acid	L-Asparagine	L-Aspartate	Hydroxyvaline	Adenine	2-Phenylacetamide	Hypoxanthine	1-methylnicotinamide	Ethanolamine phosphate	4-Guanidinobutyric acid	Acetylcholine+	L-Glutamine	L-Lysine	Glutamate	Pantoate	L-Methionine	Triethanolamine	Guanine	Xanthine	Diethylphosphoric acid	L-Histidine	2-Aminomuconate	DL-2-Aminooctanoic acid	O-Acetyl-L-homoserine
Hydroxymethylpropanitrile	0	5.26281	4.71669	4.31486	5.0722	2.12118	3.99482	1.90848	3.91207	6.36637	2.89482	2.56607	3.64862	2.69127	2.11558	1.54783	-2.9115	5.83979	3.65938	3.21894	4.80436	-0.524006	3.36701	4.07856	1.29243	0.748793	2.64052	4.10714	3.51363	0.853333	2.75779	-0.733029	-0.459119	3.80335	2.16414	3.28817	4.72503	1.63894	4.2367	5.093	1.07006	-1.25102	5.25634	-0.605559	-0.436664	2.16596	3.33448	3.40939	2.54026
2,3-Butanedione	5.26281	0	4.25973	3.98726	4.46979	2.07825	3.74678	1.87338	4.21199	4.97636	2.99345	2.50042	3.46695	2.61728	2.07288	1.52266	-3.01187	6.08744	3.47592	3.09693	4.31435	-0.535857	3.2269	3.81152	1.27232	0.735445	2.57003	3.83334	3.35313	0.839035	2.67895	-0.746357	-0.470621	3.59431	2.21089	3.43781	4.265	1.61161	3.93032	6.94981	1.05329	-1.27076	4.5664	-0.617921	-0.448056	2.12117	3.49178	3.57999	2.60864
Phosphoric acid	4.71669	4.25973	0	5.42088	5.92346	2.19979	4.66021	1.97202	3.54222	4.93004	2.74442	2.69052	4.06994	2.83337	2.19374	1.59269	-2.75877	4.43505	4.08638	3.47243	7.19447	-0.503703	3.66751	4.83007	1.328	0.772109	2.77516	4.89166	3.87096	0.878357	2.91036	-0.710276	-0.439394	4.31635	2.08811	3.073	9.50849	1.68783	5.20124	4.19405	1.09955	-1.21768	5.5913	-0.584409	-0.41712	2.24822	3.1102	3.16964	2.4321
1-Aminocyclopropane-1-carboxylate	4.31486	3.98726	5.42088	0	4.94776	2.24101	5.29015	2.00493	3.3999	4.45246	2.67759	2.75824	4.36977	2.91182	2.23471	1.61558	-2.69102	4.11791	4.39202	3.62629	5.26411	-0.493733	3.8578	5.63726	1.346	0.78377	2.84903	5.78102	4.10965	0.890896	2.99532	-0.699141	-0.4297	4.71893	2.05249	2.98152	5.40424	1.71286	6.82483	3.93685	1.11439	-1.20153	4.8093	-0.574037	-0.407511	2.29148	3.01543	3.06937	2.38259
GABA	5.0722	4.46979	5.92346	4.94776	0	2.17563	4.41119	1.9526	3.63929	5.39259	2.78711	2.65165	3.92434	2.78872	2.16973	1.57908	-2.80208	4.69092	3.93854	3.38965	6.25273	-0.509757	3.5678	4.54106	1.31724	0.765097	2.73296	4.58684	3.75009	0.870824	2.86225	-0.71705	-0.445278	4.13361	2.11028	3.13268	5.95159	1.67297	4.80536	4.38936	1.09065	-1.22755	6.85495	-0.590712	-0.422951	2.22291	3.17221	3.23556	2.46327
Choline	2.12118	2.07825	2.19979	2.24101	2.17563	0	2.2901	3.57846	1.9645	2.13582	1.73518	3.15449	2.36903	2.96277	7.31708	2.40229	-1.74052	2.09685	2.36604	2.53185	2.19295	-0.265992	2.46457	2.27546	1.89858	1.09631	3.03335	2.27078	2.41038	1.23365	2.88183	-0.45093	-0.206604	2.32961	1.43542	1.84567	2.19911	2.62272	2.25139	2.0705	1.54044	-0.866229	2.16627	-0.339306	-0.185834	5.26309	1.85668	1.87366	1.60628
L-Serine	3.99482	3.74678	4.66021	5.29015	4.41119	2.2901	0	2.04376	3.25907	4.09284	2.60646	2.8414	4.87794	3.00938	2.2835	1.64227	-2.61897	3.84805	4.91521	3.83641	4.58387	-0.482427	4.13069	6.51681	1.36687	0.797169	2.94041	6.23714	4.47663	0.905325	3.1018	-0.686541	-0.418697	5.55102	2.01334	2.8865	4.6524	1.74212	5.53289	3.70692	1.13153	-1.18339	4.32791	-0.562283	-0.396603	2.34313	2.91731	2.9661	2.32895
Diethanolamine	1.90848	1.87338	1.97202	2.00493	1.9526	3.57846	2.04376	0	1.77901	1.92039	1.58329	2.64983	2.10531	2.52937	3.60255	2.77365	-1.58793	1.88862	2.10299	2.22869	1.96653	-0.208583	2.1783	2.03222	2.10904	1.19285	2.57472	2.02852	2.13711	1.34252	2.47596	-0.390092	-0.149885	2.0747	1.31784	1.67846	1.97147	3.11011	2.01318	1.86701	1.686	-0.79014	1.94505	-0.280772	-0.129309	3.40814	1.68786	1.70232	1.47038
Hypotaurine	3.91207	4.21199	3.54222	3.3999	3.63929	1.9645	3.25907	1.77901	0	3.8296	3.34469	2.3332	3.07802	2.43141	1.95969	1.45371	-3.37093	4.06934	3.0841	2.81267	3.56852	-0.570137	2.90901	3.29836	1.21663	0.697872	2.39192	3.31138	2.99939	0.798898	2.48247	-0.785109	-0.503841	3.16264	2.35776	4.05647	3.54479	1.53703	3.36783	4.2789	1.0065	-1.32916	3.68027	-0.653747	-0.480943	2.00286	4.15903	4.33869	2.8344
Cytosine	6.36637	4.97636	4.93004	4.45246	5.39259	2.13582	4.09284	1.92039	3.8296	0	2.86412	2.58882	3.71697	2.71706	2.13014	1.55631	-2.8803	5.37566	3.72849	3.26292	5.03974	-0.520091	3.41817	4.1856	1.29918	0.753246	2.66503	4.21747	3.5731	0.858106	2.78537	-0.728633	-0.455317	3.8836	2.14909	3.24309	4.94037	1.64816	4.36329	4.84622	1.07567	-1.24454	5.65615	-0.601477	-0.432898	2.18126	3.28733	3.35866	2.51857
Hydroxymethylphosphonate	2.89482	2.99345	2.74442	2.67759	2.78711	1.73518	2.60646	1.58329	3.34469	2.86412	0	2.01959	2.50772	2.09097	1.7313	1.30487	-6.99954	2.94901	2.51117	2.34844	2.75621	-0.654292	2.40824	2.62681	1.09363	0.611687	2.06251	2.63346	2.4623	0.707417	2.1273	-0.881558	-0.585077	2.55489	2.82745	4.02016	2.74558	1.37752	2.66183	3.01282	0.901404	-1.48146	2.80443	-0.742151	-0.56126	1.7659	3.93031	3.80734	3.75356
Uracil	2.56607	2.50042	2.69052	2.75824	2.65165	3.15449	2.8414	2.64983	2.3332	2.58882	2.01959	0	2.98166	4.71103	3.13901	2.01226	-2.02661	2.52868	2.97617	3.30425	2.67946	-0.355434	3.16457	2.81629	1.64156	0.961783	5.20613	2.80832	3.05886	1.08444	4.31696	-0.547057	-0.294589	2.91051	1.64303	2.16729	2.68942	2.15742	2.77559	2.48872	1.3497	-0.990974	2.63674	-0.431001	-0.273385	3.28415	2.18233	2.20565	1.85386
Maleamate	3.64862	3.46695	4.06994	4.36977	3.92434	2.36903	4.87794	2.10531	3.07802	3.71697	2.50772	2.98166	0	3.1774	2.3619	1.68387	-2.51906	3.54257	8.18623	4.27186	4.02691	-0.465459	4.77264	4.70045	1.39913	0.817632	3.09637	4.6493	5.58371	0.927403	3.28761	-0.66769	-0.402171	5.5916	1.95688	2.75812	4.0656	1.78789	4.45955	3.43667	1.15786	-1.1565	3.87233	-0.544666	-0.380215	2.42646	2.78519	2.82786	2.25295
L-Proline	2.69127	2.61728	2.83337	2.91182	2.78872	2.96277	3.00938	2.52937	2.43141	2.71706	2.09097	4.71103	3.1774	0	2.94997	1.94593	-2.09849	2.64905	3.17073	3.58553	2.82064	-0.374637	3.40447	2.97977	1.59441	0.935076	5.65143	2.9704	3.27203	1.05514	5.43888	-0.567917	-0.313417	3.09158	1.6924	2.25015	2.8321	2.08146	2.93206	2.60416	1.31327	-1.01884	2.77166	-0.450769	-0.2921	3.06865	2.26646	2.29182	1.91441
L-Valine	2.11558	2.07288	2.19374	2.23471	2.16973	7.31708	2.2835	3.60255	1.95969	2.13014	1.7313	3.13901	2.3619	2.94997	0	2.40972	-1.73663	2.09138	2.35892	2.52348	2.18695	-0.264617	2.45673	2.26895	1.90313	1.09852	3.01962	2.2643	2.40295	1.23612	2.87001	-0.449465	-0.205248	2.32274	1.43247	1.84137	2.19307	2.63196	2.24503	2.06517	1.54369	-0.864371	2.16042	-0.337901	-0.184483	5.14244	1.85233	1.86924	1.60284
L-Threonine	1.54783	1.52266	1.59269	1.61558	1.57908	2.40229	1.64227	2.77365	1.45371	1.55631	1.30487	2.01226	1.68387	1.94593	2.40972	0	-1.30848	1.53363	1.68232	1.76461	1.58886	-0.0824743	1.73207	1.63438	2.83911	1.44205	1.97133	1.63184	1.70502	1.63187	1.91535	-0.258691	-0.0246233	1.66329	1.09136	1.3782	1.59231	4.0292	1.62128	1.51807	2.10849	-0.632492	1.57376	-0.153042	-0.00424428	2.34618	1.38534	1.3963	1.21562
L-Cysteine	-2.9115	-3.01187	-2.75877	-2.69102	-2.80208	-1.74052	-2.61897	-1.58793	-3.37093	-2.8803	-6.99954	-2.02661	-2.51906	-2.09849	-1.73663	-1.30848	0	-2.96663	-2.52255	-2.35812	-2.77073	0.652064	-2.41851	-2.63957	-1.09666	-0.613865	-2.06982	-2.64631	-2.47314	-0.709719	-2.13509	0.87898	0.582932	-2.56677	-2.81209	-4.07233	-2.75995	-1.38137	-2.67505	-3.0316	-0.904024	1.47724	-2.81967	0.739802	0.559142	-1.7714	-3.9779	-3.84931	-3.71535
Nicotinamide	5.83979	6.08744	4.43505	4.11791	4.69092	2.09685	3.84805	1.88862	4.06934	5.37566	2.94901	2.52868	3.54257	2.64905	2.09138	1.53363	-2.96663	0	3.55225	3.14861	4.50048	-0.530653	3.28593	3.91994	1.28109	0.741283	2.60033	3.94428	3.42035	0.845286	2.71276	-0.7405	-0.465571	3.68064	2.19013	3.36944	4.44133	1.6235	4.05328	5.73526	1.06061	-1.26206	4.81294	-0.612491	-0.443055	2.14057	3.41977	3.5016	2.57809
Taurine	3.65938	3.47592	4.08638	4.39202	3.93854	2.36604	4.91521	2.10299	3.0841	3.72849	2.51117	2.97617	8.18623	3.17073	2.35892	1.68232	-2.52255	3.55225	0	4.2521	4.04265	-0.466078	4.74025	4.73156	1.39794	0.816879	3.09021	4.67884	5.51223	0.926589	3.28017	-0.668376	-0.402774	5.6692	1.9589	2.76254	4.08197	1.78618	4.48392	3.44537	1.15689	-1.15748	3.8858	-0.545308	-0.380813	2.42329	2.78973	2.83259	2.25564
5,6-Dihydrothymine	3.21894	3.09693	3.47243	3.62629	3.38965	2.53185	3.83641	2.22869	2.81267	3.26292	2.34844	3.30425	4.27186	3.58553	2.52348	1.76461	-2.35812	3.14861	4.2521	0	3.44851	-0.434674	5.20352	3.77009	1.46078	0.855897	3.46613	3.7496	4.58569	0.968825	3.75609	-0.63366	-0.372142	4.03499	1.86072	2.55832	3.47003	1.87732	3.668	3.07589	1.20768	-1.1087	3.35883	-0.512763	-0.350421	2.59962	2.58047	2.61517	2.12679
1-Pyrroline-4-hydroxy-2-carboxylate	4.80436	4.31435	7.19447	5.26411	6.25273	2.19295	4.58387	1.96653	3.56852	5.03974	2.75621	2.67946	4.02691	2.82064	2.18695	1.58886	-2.77073	4.50048	4.04265	3.44851	0	-0.5054	3.63852	4.74021	1.32497	0.770138	2.76314	4.79637	3.83555	0.876239	2.89663	-0.712174	-0.441044	4.26163	2.09428	3.08939	7.29857	1.68364	5.0735	4.24511	1.09705	-1.22044	5.81602	-0.586175	-0.418755	2.24106	3.12722	3.1877	2.44075
methylproline3	-0.524006	-0.535857	-0.503703	-0.493733	-0.509757	-0.265992	-0.482427	-0.208583	-0.570137	-0.520091	-0.654292	-0.355434	-0.465459	-0.374637	-0.264617	-0.0824743	0.652064	-0.530653	-0.466078	-0.434674	-0.5054	0	-0.446753	-0.485737	0.0344482	0.391619	-0.367123	-0.486806	-0.457128	0.308659	-0.383958	2.44238	3.54432	-0.473755	-0.805415	-0.610968	-0.503871	-0.118229	-0.491292	-0.538058	0.159956	1.34096	-0.512147	3.35104	3.24193	-0.276734	-0.606949	-0.600847	-0.71253
2-Methylmaleate	3.36701	3.2269	3.66751	3.8578	3.5678	2.46457	4.13069	2.1783	2.90901	3.41817	2.40824	3.16457	4.77264	3.40447	2.45673	1.73207	-2.41851	3.28593	4.74025	5.20352	3.63852	-0.446753	0	4.04267	1.43609	0.840704	3.30386	4.01584	5.36036	0.952356	3.54475	-0.646986	-0.383932	4.40735	1.89755	2.63238	3.6646	1.84118	3.91065	3.20298	1.18781	-1.12731	3.53109	-0.525271	-0.362121	2.52784	2.65624	2.69369	2.17466
Creatine	4.07856	3.81152	4.83007	5.63726	4.54106	2.27546	6.51681	2.03222	3.29836	4.1856	2.62681	2.81629	4.70045	2.97977	2.26895	1.63438	-2.63957	3.91994	4.73156	3.77009	4.74021	-0.485737	4.04267	0	1.36071	0.793227	2.91274	7.64788	4.35439	0.901078	3.06938	-0.690226	-0.421919	5.22843	2.02467	2.91345	4.82081	1.73346	6.00105	3.76906	1.12648	-1.18868	4.44676	-0.565723	-0.399798	2.32771	2.9451	2.99531	2.34439
L-Leucine	1.29243	1.27232	1.328	1.346	1.31724	1.89858	1.36687	2.10904	1.21663	1.29918	1.09363	1.64156	1.39913	1.59441	1.90313	2.83911	-1.09666	1.28109	1.39794	1.46078	1.32497	0.0344482	1.43609	1.36071	0	1.7399	1.61258	1.35873	1.41541	1.99852	1.57236	-0.13948	0.0923325	1.38322	0.910972	1.15469	1.3277	2.57248	1.35047	1.26863	2.7726	-0.496506	1.31303	-0.0356331	0.112817	1.86381	1.16059	1.16963	1.01813
2-n-Tetrahydrothiophenecaboxylic acid	0.748793	0.735445	0.772109	0.78377	0.765097	1.09631	0.797169	1.19285	0.697872	0.753246	0.611687	0.961783	0.817632	0.935076	1.09852	1.44205	-0.613865	0.741283	0.816879	0.855897	0.770138	0.391619	0.840704	0.793227	1.7399	0	0.945442	0.791957	0.827841	3.24234	0.922364	0.210032	0.454634	0.807573	0.475546	0.655028	0.771914	1.3653	0.786648	0.732987	2.19094	-0.130111	0.762343	0.317093	0.477263	1.07919	0.659157	0.665462	0.556599
L-Asparagine	2.64052	2.57003	2.77516	2.84903	2.73296	3.03335	2.94041	2.57472	2.39192	2.66503	2.06251	5.20613	3.09637	5.65143	3.01962	1.97133	-2.06982	2.60033	3.09021	3.46613	2.76314	-0.367123	3.30386	2.91274	1.61258	0.945442	0	2.90397	3.18333	1.0665	4.84636	-0.559745	-0.306053	3.01695	1.67285	2.21699	2.77396	2.11045	2.86804	2.55751	1.32736	-1.00789	2.71681	-0.443031	-0.28478	3.14739	2.23278	2.2573	1.89035
L-Aspartate	4.10714	3.83334	4.89166	5.78102	4.58684	2.27078	6.23714	2.02852	3.31138	4.21747	2.63346	2.80832	4.6493	2.9704	2.2643	1.63184	-2.64631	3.94428	4.67884	3.7496	4.79637	-0.486806	4.01584	7.64788	1.35873	0.791957	2.90397	0	4.31794	0.89971	3.05914	-0.691417	-0.422959	5.1432	2.02835	2.9223	4.88183	1.73068	6.21506	3.78996	1.12485	-1.1904	4.48833	-0.566834	-0.400829	2.32279	2.95424	3.00491	2.34942
Hydroxyvaline	3.51363	3.35313	3.87096	4.10965	3.75009	2.41038	4.47663	2.13711	2.99939	3.5731	2.4623	3.05886	5.58371	3.27203	2.40295	1.70502	-2.47314	3.42035	5.51223	4.58569	3.83555	-0.457128	5.36036	4.35439	1.41541	0.827841	3.18333	4.31794	0	0.938435	3.39384	-0.658459	-0.39405	4.89448	1.9301	2.7003	3.8674	1.81124	4.17815	3.32605	1.17108	-1.14344	3.70621	-0.536025	-0.37216	2.47027	2.72584	2.76602	2.21742
Adenine	0.853333	0.839035	0.878357	0.890896	0.870824	1.23365	0.905325	1.34252	0.798898	0.858106	0.707417	1.08444	0.927403	1.05514	1.23612	1.63187	-0.709719	0.845286	0.926589	0.968825	0.876239	0.308659	0.952356	0.901078	1.99852	3.24234	1.0665	0.89971	0.938435	0	1.04122	0.130771	0.369782	0.916544	0.564467	0.753322	0.878147	1.54133	0.893994	0.836404	2.62523	-0.209363	0.867868	0.235964	0.391653	1.21451	0.757705	0.764403	0.649352
2-Phenylacetamide	2.75779	2.67895	2.91036	2.99532	2.86225	2.88183	3.1018	2.47596	2.48247	2.78537	2.1273	4.31696	3.28761	5.43888	2.87001	1.91535	-2.13509	2.71276	3.28017	3.75609	2.89663	-0.383958	3.54475	3.06938	1.57236	0.922364	4.84636	3.05914	3.39384	1.04122	0	-0.578071	-0.322549	3.19229	1.71709	2.29271	2.90899	2.04668	3.01733	2.66501	1.29607	-1.03251	2.8439	-0.460375	-0.301173	2.9791	2.30972	2.33618	1.94496
Hypoxanthine	-0.733029	-0.746357	-0.710276	-0.699141	-0.71705	-0.45093	-0.686541	-0.390092	-0.785109	-0.728633	-0.881558	-0.547057	-0.66769	-0.567917	-0.449465	-0.258691	0.87898	-0.7405	-0.668376	-0.63366	-0.712174	2.44238	-0.646986	-0.690226	-0.13948	0.210032	-0.559745	-0.691417	-0.658459	0.130771	-0.578071	0	2.15301	-0.676898	-1.05992	-0.831666	-0.710464	-0.295641	-0.696417	-0.748836	-0.0141942	1.76752	-0.719726	2.96136	2.06773	-0.462387	-0.827064	-0.820084	-0.949466
1-methylnicotinamide	-0.459119	-0.470621	-0.439394	-0.4297	-0.445278	-0.206604	-0.418697	-0.149885	-0.503841	-0.455317	-0.585077	-0.294589	-0.402171	-0.313417	-0.205248	-0.0246233	0.582932	-0.465571	-0.402774	-0.372142	-0.441044	3.54432	-0.383932	-0.421919	0.0923325	0.454634	-0.306053	-0.422959	-0.39405	0.369782	-0.322549	2.15301	0	-0.410253	-0.729784	-0.543313	-0.439557	-0.0602304	-0.427324	-0.472756	0.218762	1.22863	-0.447601	2.74886	4.58649	-0.217196	-0.539432	-0.533538	-0.641024
Ethanolamine phosphate	3.80335	3.59431	4.31635	4.71893	4.13361	2.32961	5.55102	2.0747	3.16264	3.8836	2.55489	2.91051	5.5916	3.09158	2.32274	1.66329	-2.56677	3.68064	5.6692	4.03499	4.26163	-0.473755	4.40735	5.22843	1.38322	0.807573	3.01695	5.1432	4.89448	0.916544	3.19229	-0.676898	-0.410253	0	1.98416	2.81897	4.31081	1.76522	4.84875	3.55998	1.14489	-1.1696	4.06988	-0.553277	-0.388231	2.38479	2.84775	2.89321	2.28948
4-Guanidinobutyric acid	2.16414	2.21089	2.08811	2.05249	2.11028	1.43542	2.01334	1.31784	2.35776	2.14909	2.82745	1.64303	1.95688	1.6924	1.43247	1.09136	-2.81209	2.19013	1.9589	1.86072	2.09428	-0.805415	1.89755	2.02467	0.910972	0.475546	1.67285	2.02835	1.9301	0.564467	1.71709	-1.05992	-0.729784	1.98416	0	2.56141	2.08872	1.15175	2.04393	2.21978	0.741054	-1.7963	2.11914	-0.902627	-0.703943	1.45865	2.53966	2.50742	3.33316
Acetylcholine+	3.28817	3.43781	3.073	2.98152	3.13268	1.84567	2.8865	1.67846	4.05647	3.24309	4.02016	2.16729	2.75812	2.25015	1.84137	1.3782	-4.07233	3.36944	2.76254	2.55832	3.08939	-0.610968	2.63238	2.91345	1.15469	0.655028	2.21699	2.9223	2.7003	0.753322	2.29271	-0.831666	-0.543313	2.81897	2.56141	0	3.07461	1.45587	2.96027	3.46813	0.953884	-1.40136	3.1572	-0.696559	-0.519988	1.87984	6.38489	5.45958	3.18443
L-Glutamine	4.72503	4.265	9.50849	5.40424	5.95159	2.19911	4.6524	1.97147	3.54479	4.94037	2.74558	2.68942	4.0656	2.8321	2.19307	1.59231	-2.75995	4.44133	4.08197	3.47003	7.29857	-0.503871	3.6646	4.82081	1.3277	0.771914	2.77396	4.88183	3.8674	0.878147	2.90899	-0.710464	-0.439557	4.31081	2.08872	3.07461	0	1.68742	5.18786	4.19898	1.0993	-1.21795	5.6114	-0.584584	-0.417282	2.24751	3.11187	3.17141	2.43295
L-Lysine	1.63894	1.61161	1.68783	1.71286	1.67297	2.62272	1.74212	3.11011	1.53703	1.64816	1.37752	2.15742	1.78789	2.08146	2.63196	4.0292	-1.38137	1.6235	1.78618	1.87732	1.68364	-0.118229	1.84118	1.73346	2.57248	1.3653	2.11045	1.73068	1.81124	1.54133	2.04668	-0.295641	-0.0602304	1.76522	1.15175	1.45587	1.68742	0	1.7191	1.60662	1.96961	-0.675954	1.66717	-0.189139	-0.039828	2.55344	1.46352	1.47528	1.28274
Glutamate	4.2367	3.93032	5.20124	6.82483	4.80536	2.25139	5.53289	2.01318	3.36783	4.36329	2.66183	2.77559	4.45955	2.93206	2.24503	1.62128	-2.67505	4.05328	4.48392	3.668	5.0735	-0.491292	3.91065	6.00105	1.35047	0.786648	2.86804	6.21506	4.17815	0.893994	3.01733	-0.696417	-0.427324	4.84875	2.04393	2.96027	5.18786	1.7191	0	3.88263	1.11806	-1.1976	4.6842	-0.571498	-0.405156	2.3024	2.99346	3.0462	2.37079
Pantoate	5.093	6.94981	4.19405	3.93685	4.38936	2.0705	3.70692	1.86701	4.2789	4.84622	3.01282	2.48872	3.43667	2.60416	2.06517	1.51807	-3.0316	5.73526	3.44537	3.07589	4.24511	-0.538058	3.20298	3.76906	1.26863	0.732987	2.55751	3.78996	3.32605	0.836404	2.66501	-0.748836	-0.472756	3.55998	2.21978	3.46813	4.19898	1.60662	3.88263	0	1.05021	-1.27446	4.47816	-0.620218	-0.45017	2.11309	3.52381	3.61502	2.62182
L-Methionine	1.07006	1.05329	1.09955	1.11439	1.09065	1.54044	1.13153	1.686	1.0065	1.07567	0.901404	1.3497	1.15786	1.31327	1.54369	2.10849	-0.904024	1.06061	1.15689	1.20768	1.09705	0.159956	1.18781	1.12648	2.7726	2.19094	1.32736	1.12485	1.17108	2.62523	1.29607	-0.0141942	0.218762	1.14489	0.741054	0.953884	1.0993	1.96961	1.11806	1.05021	0	-0.359976	1.08717	0.0893296	0.239677	1.51545	0.958922	0.96663	0.835729
Triethanolamine	-1.25102	-1.27076	-1.21768	-1.20153	-1.22755	-0.866229	-1.18339	-0.79014	-1.32916	-1.24454	-1.48146	-0.990974	-1.1565	-1.01884	-0.864371	-0.632492	1.47724	-1.26206	-1.15748	-1.1087	-1.22044	1.34096	-1.12731	-1.18868	-0.496506	-0.130111	-1.00789	-1.1904	-1.14344	-0.209363	-1.03251	1.76752	1.22863	-1.1696	-1.7963	-1.40136	-1.21795	-0.675954	-1.1976	-1.27446	-0.359976	0	-1.23147	1.49393	1.19142	-0.880797	-1.39412	-1.38318	-1.59557
Guanine	5.25634	4.5664	5.5913	4.8093	6.85495	2.16627	4.32791	1.94505	3.68027	5.65615	2.80443	2.63674	3.87233	2.77166	2.16042	1.57376	-2.81967	4.81294	3.8858	3.35883	5.81602	-0.512147	3.53109	4.44676	1.31303	0.762343	2.71681	4.48833	3.70621	0.867868	2.8439	-0.719726	-0.447601	4.06988	2.11914	3.1572	5.6114	1.66717	4.6842	4.47816	1.08717	-1.23147	0	-0.593201	-0.425252	2.21311	3.19773	3.26276	2.47581
Xanthine	-0.605559	-0.617921	-0.584409	-0.574037	-0.590712	-0.339306	-0.562283	-0.280772	-0.653747	-0.601477	-0.742151	-0.431001	-0.544666	-0.450769	-0.337901	-0.153042	0.739802	-0.612491	-0.545308	-0.512763	-0.586175	3.35104	-0.525271	-0.565723	-0.0356331	0.317093	-0.443031	-0.566834	-0.536025	0.235964	-0.460375	2.96136	2.74886	-0.553277	-0.902627	-0.696559	-0.584584	-0.189139	-0.571498	-0.620218	0.0893296	1.49393	-0.593201	0	2.60048	-0.350286	-0.692338	-0.685933	-0.803721
Diethylphosphoric acid	-0.436664	-0.448056	-0.41712	-0.407511	-0.422951	-0.185834	-0.396603	-0.129309	-0.480943	-0.432898	-0.56126	-0.273385	-0.380215	-0.2921	-0.184483	-0.00424428	0.559142	-0.443055	-0.380813	-0.350421	-0.418755	3.24193	-0.362121	-0.399798	0.112817	0.477263	-0.28478	-0.400829	-0.37216	0.391653	-0.301173	2.06773	4.58649	-0.388231	-0.703943	-0.519988	-0.417282	-0.039828	-0.405156	-0.45017	0.239677	1.19142	-0.425252	2.60048	0	-0.196382	-0.516151	-0.510322	-0.616485
L-Histidine	2.16596	2.12117	2.24822	2.29148	2.22291	5.26309	2.34313	3.40814	2.00286	2.18126	1.7659	3.28415	2.42646	3.06865	5.14244	2.34618	-1.7714	2.14057	2.42329	2.59962	2.24106	-0.276734	2.52784	2.32771	1.86381	1.07919	3.14739	2.32279	2.47027	1.21451	2.9791	-0.462387	-0.217196	2.38479	1.45865	1.87984	2.24751	2.55344	2.3024	2.11309	1.51545	-0.880797	2.21311	-0.350286	-0.196382	0	1.89121	1.90877	1.63347
2-Aminomuconate	3.33448	3.49178	3.1102	3.01543	3.17221	1.85668	2.91731	1.68786	4.15903	3.28733	3.93031	2.18233	2.78519	2.26646	1.85233	1.38534	-3.9779	3.41977	2.78973	2.58047	3.12722	-0.606949	2.65624	2.9451	1.16059	0.659157	2.23278	2.95424	2.72584	0.757705	2.30972	-0.827064	-0.539432	2.84775	2.53966	6.38489	3.11187	1.46352	2.99346	3.52381	0.958922	-1.39412	3.19773	-0.692338	-0.516151	1.89121	0	5.96445	3.14443
DL-2-Aminooctanoic acid	3.40939	3.57999	3.16964	3.06937	3.23556	1.87366	2.9661	1.70232	4.33869	3.35866	3.80734	2.20565	2.82786	2.29182	1.86924	1.3963	-3.84931	3.5016	2.83259	2.61517	3.1877	-0.600847	2.69369	2.99531	1.16963	0.665462	2.2573	3.00491	2.76602	0.764403	2.33618	-0.820084	-0.533538	2.89321	2.50742	5.45958	3.17141	1.47528	3.0462	3.61502	0.96663	-1.38318	3.26276	-0.685933	-0.510322	1.90877	5.96445	0	3.08642
O-Acetyl-L-homoserine	2.54026	2.60864	2.4321	2.38259	2.46327	1.60628	2.32895	1.47038	2.8344	2.51857	3.75356	1.85386	2.25295	1.91441	1.60284	1.21562	-3.71535	2.57809	2.25564	2.12679	2.44075	-0.71253	2.17466	2.34439	1.01813	0.556599	1.89035	2.34942	2.21742	0.649352	1.94496	-0.949466	-0.641024	2.28948	3.33316	3.18443	2.43295	1.28274	2.37079	2.62182	0.835729	-1.59557	2.47581	-0.803721	-0.616485	1.63347	3.14443	3.08642	0
Carnitine	2.17317	2.22035	2.0965	2.06059	2.11884	1.43995	2.02114	1.32192	2.36868	2.15799	2.84489	1.64852	1.96427	1.69814	1.43699	1.09474	-2.82927	2.1994	1.96629	1.86745	2.10272	-0.802681	1.90453	2.03256	0.91392	0.477821	1.67849	2.03627	1.9373	0.566841	1.72296	-1.05663	-0.72718	1.99174	6.88857	2.57478	2.09711	1.1553	2.05196	2.22932	0.743681	-1.79001	2.12778	-0.899703	-0.70138	1.46328	2.55275	2.5201	3.36219
Phenylpyruvate	1.86598	1.83225	1.92691	1.9584	1.90831	3.37498	1.9955	5.06813	1.74134	1.87742	1.5518	2.56406	2.05416	2.45287	3.3946	2.88031	-1.55631	1.84691	2.05195	2.1712	1.92166	-0.195737	2.1235	1.98448	2.16306	1.21573	2.49485	1.98095	2.0844	1.36856	2.40324	-0.376567	-0.137167	2.02501	1.29291	1.64412	1.92639	3.26254	1.96629	1.82612	1.72173	-0.773505	1.90107	-0.267707	-0.116625	3.23386	1.65322	1.66722	1.44191
L-Phenylalanine	2.3929	2.33727	2.49674	2.55231	2.46455	3.56786	2.61961	2.87921	2.19312	2.41204	1.91448	4.23869	2.73056	3.75395	3.54457	2.12837	-1.92082	2.36128	2.72628	2.9724	2.48761	-0.324897	2.8701	2.5994	1.72175	1.00576	3.91649	2.59297	2.7902	1.13292	3.58372	-0.514049	-0.264602	2.67469	1.56829	2.04696	2.49584	2.29235	2.56644	2.3273	1.41068	-0.947478	2.45214	-0.399625	-0.243564	3.7708	2.06033	2.08102	1.76349
Glycerone phosphate	-4.10609	-4.4838	-3.6722	-3.51167	-3.78349	-1.99046	-3.35546	-1.80071	-5.64762	-4.00683	-3.24929	-2.37057	-3.15784	-2.47265	-1.98552	-1.46973	3.27312	-4.30048	-3.16442	-2.87339	-3.70219	0.561925	-2.97605	-3.3988	-1.22964	-0.706736	-2.43156	-3.4132	-3.07297	-0.808352	-2.52589	0.775798	0.495889	-3.24979	-2.32084	-3.87102	-3.67512	-1.55432	-3.47588	-4.57256	-1.01749	1.31499	-3.83098	0.645155	0.473074	-2.02981	-3.95547	-4.09954	-2.77591
Glycerol-3-phosphate	3.52508	3.71871	3.25958	3.1504	3.33191	1.89799	3.03893	1.72297	4.66229	3.46831	3.6567	2.23935	2.89103	2.32853	1.89347	1.41188	-3.6927	3.62918	2.89607	2.66601	3.27935	-0.592308	2.74876	3.07036	1.18244	0.67436	2.29278	3.08071	2.82531	0.773861	2.37456	-0.810334	-0.525286	2.96076	2.4638	4.84548	3.26152	1.492	3.12531	3.75905	0.977533	-1.36799	3.3619	-0.676974	-0.502161	1.93394	5.08694	5.6245	3.0102
L-Arginine	0.733547	0.720325	0.756635	0.76818	0.749692	1.07676	0.781443	1.17172	0.683093	0.737956	0.597613	0.944144	0.801692	0.917778	1.07894	1.41591	-0.599775	0.726108	0.800946	0.839539	0.754684	0.404412	0.824514	0.777541	1.70569	5.12922	0.928013	0.776284	0.811791	3.10101	0.905223	0.222152	0.467759	0.791739	0.462378	0.640613	0.756442	1.34086	0.771029	0.71789	2.13868	-0.118178	0.746966	0.32956	0.490519	1.0599	0.644708	0.650961	0.542922
N-Formyl-L-glutamate	3.44443	3.62168	3.19713	3.09421	3.26494	1.88127	2.98849	1.70879	4.42987	3.39195	3.75736	2.21616	2.84734	2.30325	1.87682	1.40119	-3.79725	3.54009	2.85217	2.63092	3.2157	-0.598151	2.71072	3.01836	1.17365	0.668262	2.26835	3.02819	2.78433	0.767378	2.34813	-0.817004	-0.530933	2.91402	2.49347	5.2227	3.19895	1.48052	3.07047	3.65822	0.970057	-1.37837	3.29297	-0.683104	-0.507746	1.91664	5.59783	6.779	3.06177
L-Citrulline	4.09941	4.47408	3.66787	3.50797	3.77865	1.98964	3.3523	1.80003	5.6794	4.00078	3.25214	2.36938	3.15525	2.47133	1.98471	1.46923	-3.27604	4.29238	3.16181	2.87144	3.69773	-0.562181	2.97389	3.3955	1.22923	0.706458	2.4303	3.40985	3.07059	0.808056	2.5245	-0.776089	-0.496138	3.24695	2.32198	3.87633	3.67078	1.55377	3.47232	4.56194	1.01714	-1.31543	3.82591	-0.645424	-0.47332	2.02896	3.96125	4.10622	2.77769
L-Cysteinylglycine	2.19901	2.24742	2.12046	2.08372	2.14334	1.4528	2.04339	1.3335	2.40006	2.18345	2.89563	1.66409	1.98532	1.71446	1.44981	1.10431	-2.8792	2.22592	1.98739	1.88662	2.12683	-0.795018	1.9244	2.05506	0.922245	0.484231	1.69451	2.05885	1.95781	0.573532	1.73966	-1.04742	-0.719878	2.01336	5.55025	2.61337	2.12109	1.16535	2.0749	2.25664	0.751092	-1.7725	2.15249	-0.891511	-0.694192	1.47641	2.59049	2.55662	3.44863
L-Tyrosine	2.29778	2.24699	2.39192	2.44189	2.36283	3.954	2.50202	3.05502	2.11426	2.31521	1.85367	3.75233	2.60018	3.42758	3.91994	2.20838	-1.85965	2.26895	2.59642	2.80939	2.38367	-0.305924	2.72173	2.48402	1.77522	1.03406	3.5422	2.47827	2.6524	1.16427	3.30185	-0.49364	-0.245943	2.55091	1.52398	1.97817	2.3911	2.38694	2.45456	2.23786	1.45061	-0.920937	2.3516	-0.380168	-0.224999	4.2689	1.99067	2.01001	1.71059
Phosphocholine	0.665473	0.652779	0.687615	0.698673	0.68096	0.990852	0.711366	1.07934	0.616971	0.669705	0.534436	0.866117	0.730723	0.841163	0.992889	1.30334	-0.536528	0.658332	0.730011	0.76683	0.685745	0.463858	0.752508	0.707633	1.56154	3.40952	0.850856	0.706431	0.740368	2.628	0.829264	0.278112	0.528888	0.721212	0.402966	0.57601	0.68743	1.23506	0.7014	0.650439	1.92822	-0.0636987	0.678346	0.387336	0.552315	0.975073	0.579963	0.585998	0.481397
Indole acrylic acid	1.14296	1.12519	1.17426	1.19004	1.16481	1.65205	1.20828	1.81482	1.07573	1.14891	0.965214	1.44287	1.23637	1.40337	1.65564	2.30838	-0.967959	1.13295	1.23533	1.28966	1.1716	0.116072	1.26838	1.2029	3.20133	2.01086	1.41863	1.20117	1.25048	2.36119	1.38478	-0.0576913	0.174451	1.22253	0.798039	1.0203	1.17399	2.14201	1.19395	1.12193	3.82878	-0.406677	1.16111	0.0457614	0.195177	1.62439	1.0256	1.03371	0.896543
meso-2,6-Diaminoheptanedioate	1.94363	1.98122	1.88175	1.85245	1.89988	1.31801	1.82003	1.21129	2.09693	1.93145	2.43973	1.50297	1.77288	1.54625	1.31535	1.0022	-2.42925	1.96457	1.77456	1.69154	1.8868	-0.882204	1.72284	1.82943	0.832674	0.414194	1.52914	1.83249	1.75035	0.50063	1.56777	-1.15341	-0.802704	1.79571	3.57997	2.25095	1.88225	1.05838	1.84538	1.98833	0.670836	-1.98486	1.90711	-0.98509	-0.775646	1.33893	2.23488	2.21089	2.75483
2-Amino-5-phosphopentanoic acid	2.55311	2.62239	2.44364	2.39358	2.47517	1.61148	2.33938	1.47497	2.85164	2.53114	3.79722	1.86042	2.26263	1.92137	1.60803	1.21929	-3.75734	2.59144	2.26533	2.13534	2.45239	-0.710001	2.18361	2.35498	1.02127	0.55892	1.89715	2.36006	2.22676	0.651792	1.95213	-0.946496	-0.6386	2.2995	3.30547	3.20894	2.4445	1.28663	2.38165	2.63575	0.838473	-1.59045	2.48787	-0.801041	-0.614093	1.63881	3.16796	3.10862	6.90722
O-Acetylcarnitine	3.85065	4.12996	3.49937	3.36262	3.59218	1.95534	3.2266	1.77132	6.67169	3.77291	3.3813	2.3201	3.05084	2.417	1.95056	1.44801	-3.40853	3.99783	3.05675	2.79172	3.52455	-0.573095	2.88599	3.26462	1.21198	0.694701	2.37805	3.2772	2.97423	0.795517	2.46732	-0.788467	-0.506703	3.1331	2.37135	4.13246	3.50183	1.53088	3.33171	4.19144	1.00258	-1.33429	3.63124	-0.656843	-0.483776	1.99335	4.24358	4.44074	2.85626
L-Tryptophan	1.47352	1.44998	1.51539	1.5367	1.5027	2.24143	1.5615	2.54905	1.38524	1.48144	1.24453	1.89949	1.60005	1.83976	2.24776	4.15756	-1.24796	1.46024	1.59862	1.6745	1.51182	-0.0511143	1.64456	1.55417	3.15138	1.5142	1.86268	1.55181	1.6196	1.71831	1.81209	-0.226475	0.0066682	1.581	1.04055	1.31402	1.51504	3.3979	1.542	1.44567	2.24834	-0.59512	1.49774	-0.121457	0.027048	2.19331	1.32077	1.33113	1.15955
Phosphoethanolamine	2.44611	2.50823	2.34708	2.30144	2.37571	1.56692	2.25181	1.43552	2.71032	2.42632	3.46826	1.80447	2.18115	1.86216	1.5636	1.18758	-3.43939	2.48053	2.18365	2.06304	2.35503	-0.732205	2.10796	2.26612	0.994159	0.538759	1.83925	2.27078	2.14798	0.630614	1.8912	-0.972636	-0.659875	2.21516	3.57766	3.0129	2.34786	1.25309	2.29054	2.52015	0.814696	-1.63601	2.38721	-0.824598	-0.635075	1.59313	2.97908	2.92966	4.86248
Carnosine	-0.727535	-0.714363	-0.750536	-0.762035	-0.74362	-1.06908	-0.775245	-1.16344	-0.677263	-0.731929	-0.592056	-0.937207	-0.795412	-0.910972	-1.07125	-1.40571	0.594212	-0.720124	-0.794669	-0.833097	-0.748593	-0.409507	-0.818137	-0.771359	-1.6924	-4.79494	-0.921157	-0.770108	-0.805468	-3.05	-0.898478	-0.226971	-0.472989	-0.7855	-0.457172	-0.634924	-0.750344	-1.3313	-0.764873	-0.711936	-2.11865	0.113446	-0.740903	-0.334522	-0.495803	-1.05233	-0.639005	-0.645238	-0.537519
Myristoleic acid	-0.729737	-0.743037	-0.70703	-0.695917	-0.71379	-0.448093	-0.683341	-0.387322	-0.781706	-0.72535	-0.877924	-0.544092	-0.664525	-0.56492	-0.446629	-0.256032	0.875352	-0.737193	-0.66521	-0.630556	-0.708924	2.45739	-0.643859	-0.687019	-0.136883	0.212662	-0.556761	-0.688208	-0.655311	0.133366	-0.575059	6.65597	2.1643	-0.673716	-1.05577	-0.828156	-0.707217	-0.292956	-0.693198	-0.745511	-0.0116213	1.75979	-0.716461	2.9866	2.07812	-0.459536	-0.823564	-0.816601	-0.945649
Pirbuterol	1.75451	1.78581	1.70255	1.67776	1.71783	1.20703	1.65019	1.1094	1.88082	1.74433	2.14929	1.3736	1.60984	1.41205	1.20461	0.915203	-2.14138	1.77198	1.61129	1.53957	1.70681	-0.967045	1.56671	1.6582	0.755199	0.351711	1.39688	1.6608	1.59046	0.435969	1.4311	-1.25925	-0.882768	1.62942	2.86452	2.00397	1.70297	0.967741	1.67176	1.79171	0.60052	-2.22673	1.72391	-1.07699	-0.854212	1.22604	1.9913	1.97231	2.37645
Uridine	3.12484	3.01317	3.35282	3.48814	3.27902	2.58298	3.66858	2.26639	2.74888	3.1648	2.30765	3.41786	4.02315	3.73892	2.57418	1.78855	-2.31695	3.0606	4.00771	5.53668	3.33156	-0.426054	4.66312	3.61222	1.47881	0.866885	3.60107	3.59468	4.25897	0.980753	3.94076	-0.62417	-0.363724	3.83382	1.8351	2.50839	3.3507	1.90401	3.52438	2.99379	1.22212	-1.09553	3.25138	-0.503844	-0.342065	2.6544	2.52946	2.56243	2.09381
Phosphatidylglycerol	3.65412	3.87758	3.35707	3.23739	3.43709	1.92259	3.11641	1.74376	5.13584	3.5898	3.52734	2.27374	2.95754	2.36613	1.91796	1.42748	-3.55891	3.77343	2.96293	2.71886	3.37889	-0.583914	2.80625	3.1504	1.19522	0.68319	2.32905	3.16162	2.88749	0.783257	2.41393	-0.800769	-0.517171	3.03223	2.42249	4.4718	3.35921	1.50877	3.21005	3.92503	0.988387	-1.35319	3.47046	-0.668176	-0.494133	1.95941	4.63155	4.93771	2.94023
4-(4-hydroxyphenyl)sulfonylphenol	1.86488	1.83118	1.92574	1.9572	1.90716	3.3701	1.99425	5.04194	1.74036	1.8763	1.55098	2.56188	2.05284	2.45091	3.38963	2.88329	-1.55548	1.84582	2.05063	2.16972	1.92049	-0.195396	2.12208	1.98324	2.16453	1.21634	2.49281	1.97972	2.08304	1.36926	2.40138	-0.376209	-0.136829	2.02372	1.29226	1.64323	1.92522	3.26692	1.96507	1.82506	1.72269	-0.773066	1.89993	-0.267361	-0.116289	3.22962	1.65232	1.6663	1.44117
Glycerophosphocholine	2.76786	2.85428	2.63413	2.57401	2.67231	1.69243	2.50959	1.54606	3.15253	2.74075	4.89801	1.9639	2.41947	2.03142	1.6887	1.2757	-4.78265	2.81548	2.42263	2.27251	2.6447	-0.672621	2.3279	2.52807	1.0691	0.59397	2.00453	2.5341	2.37775	0.688708	2.06567	-0.902824	-0.602709	2.46262	2.9627	3.67242	2.63517	1.34648	2.55978	2.87113	0.880159	-1.51653	2.68776	-0.761494	-0.578673	1.72192	3.60811	3.5175	4.13705
Glucose phosphate	1.24064	1.22139	1.27464	1.29183	1.26437	1.81012	1.31173	2.00175	1.16797	1.2471	1.04951	1.57144	1.34245	1.52718	1.8143	2.6303	-1.05244	1.22979	1.34131	1.401	1.27175	0.061523	1.37757	1.30586	4.30342	1.82243	1.54426	1.30397	1.35792	2.10545	1.50643	-0.112222	0.119528	1.3273	0.872446	1.10841	1.27436	2.40838	1.29609	1.21786	3.01724	-0.466269	1.26034	-0.00858286	0.140077	1.77811	1.11409	1.12279	0.976487
Adenosine	2.4307	2.37303	2.53871	2.5967	2.50517	3.45517	2.66712	2.82089	2.2241	2.45058	1.93805	4.50412	2.78375	3.90899	3.43434	2.10012	-1.94453	2.39791	2.77923	3.04053	2.52919	-0.331988	2.93143	2.64595	1.70251	0.995376	4.10154	2.63922	2.84672	1.12145	3.71287	-0.521696	-0.27157	2.72493	1.58526	2.07378	2.53776	2.25927	2.61147	2.3627	1.39617	-0.957491	2.49226	-0.406905	-0.250495	3.63446	2.0875	2.10875	1.78387
Inosine	-1.40481	-1.42742	-1.36682	-1.34849	-1.37805	-0.977164	-1.32795	-0.895045	-1.49471	-1.39741	-1.67367	-1.11339	-1.29761	-1.14411	-0.975151	-0.727007	1.66864	-1.41745	-1.2987	-1.24396	-1.36996	1.19489	-1.2648	-1.33393	-0.584129	-0.207427	-1.13202	-1.33587	-1.28291	-0.287959	-1.15923	1.55947	1.09497	-1.31237	-2.06369	-1.5789	-1.36713	-0.773065	-1.34403	-1.43165	-0.442418	3.26693	-1.38251	1.32848	1.06155	-0.992968	-1.5704	-1.55759	-1.81152
Narigenin	-1.62217	-1.64978	-1.5761	-1.55402	-1.58968	-1.12376	-1.52939	-1.03225	-1.7329	-1.61317	-1.96167	-1.27822	-1.49321	-1.31355	-1.1215	-0.848253	1.95507	-1.63759	-1.49451	-1.4298	-1.5799	1.04028	-1.45435	-1.53656	-0.694874	-0.301828	-1.29963	-1.53888	-1.47577	-0.384597	-1.33101	1.35301	0.951435	-1.51078	-2.51592	-1.83901	-1.57648	-0.898275	-1.54867	-1.65497	-0.545207	2.47697	-1.59508	1.15704	0.921452	-1.14151	-1.82818	-1.81191	-2.14725
gamma Glutamylglutamine	-1.61978	-1.64732	-1.57381	-1.55177	-1.58736	-1.12221	-1.52719	-1.0308	-1.73024	-1.61079	-1.95837	-1.27646	-1.49108	-1.31174	-1.11996	-0.846994	1.95179	-1.63516	-1.49238	-1.42779	-1.57759	1.04173	-1.45229	-1.53434	-0.693734	-0.300875	-1.29783	-1.53666	-1.47367	-0.383617	-1.32917	1.35489	0.952792	-1.50862	-2.51026	-1.83607	-1.57418	-0.896971	-1.54643	-1.6525	-0.544157	2.48245	-1.59274	1.15864	0.922779	-1.13993	-1.82528	-1.80905	-2.1433
Gamma-glutamylglutamic acid	-0.619608	-0.632065	-0.598298	-0.58785	-0.604648	-0.351786	-0.576012	-0.29303	-0.668184	-0.615495	-0.757388	-0.443916	-0.558272	-0.463791	-0.350375	-0.164961	0.755016	-0.626593	-0.558918	-0.526157	-0.600077	3.19561	-0.538747	-0.579476	-0.0474135	0.30475	-0.45601	-0.580595	-0.549572	0.223881	-0.473452	3.08239	2.66051	-0.566942	-0.91963	-0.711368	-0.598474	-0.201134	-0.585292	-0.634381	0.0775184	1.52182	-0.607155	5.13532	2.52376	-0.362813	-0.707109	-0.700647	-0.819586
Guanosine	3.08235	2.97506	3.29977	3.42765	3.22964	2.60865	3.59657	2.28512	2.71945	3.12062	2.2885	3.47775	3.92203	3.82241	2.59962	1.80032	-2.29763	3.02069	3.90806	5.14244	3.27959	-0.421899	4.47933	3.54401	1.48764	0.872225	3.67342	3.52762	4.1326	0.986557	4.04389	-0.619603	-0.359665	3.74941	1.82293	2.48511	3.29775	1.91715	3.46172	2.9564	1.22917	-1.08921	3.20331	-0.499547	-0.338035	2.68197	2.50571	2.53789	2.07825
Heptadecasphiganine	-0.869511	-0.884117	-0.844639	-0.832496	-0.852035	-0.566394	-0.818778	-0.502403	-0.926747	-0.864699	-1.03394	-0.668455	-0.798299	-0.690763	-0.564847	-0.365693	1.03105	-0.877695	-0.799043	-0.761462	-0.84671	1.97624	-0.775868	-0.822788	-0.243349	0.106755	-0.682017	-0.824084	-0.78829	0.0284517	-0.701644	2.97553	1.7829	-0.808296	-1.23673	-0.978291	-0.844844	-0.403934	-0.829528	-0.886837	-0.116408	2.13114	-0.854959	2.27263	1.72235	-0.578496	-0.973179	-0.965434	-1.11041
N-Acetyl-Aspartyl-Glutamate	1.65593	1.68443	1.60843	1.58569	1.62242	1.14543	1.56034	1.05238	1.7704	1.64664	2.00851	1.30292	1.52314	1.33902	1.14314	0.865816	-2.00161	1.67184	1.52448	1.45805	1.61234	-1.02033	1.48324	1.56772	0.710757	0.315066	1.32479	1.57011	1.50523	0.398209	1.35687	-1.32723	-0.932769	1.54121	2.59784	1.88055	1.60882	0.916474	1.58018	1.68979	0.559817	-2.40393	1.62799	-1.13516	-0.903187	1.1635	1.86929	1.85238	2.20358
Glutathione	2.16204	2.2087	2.08616	2.05061	2.10828	1.43436	2.01153	1.31688	2.35522	2.14702	2.82342	1.64176	1.95517	1.69107	1.43142	1.09057	-2.80812	2.18798	1.95718	1.85915	2.09232	-0.806054	1.89593	2.02284	0.910284	0.475015	1.67154	2.02651	1.92843	0.563913	1.71572	-1.06069	-0.730392	1.98239	8.34311	2.55831	2.08677	1.15092	2.04206	2.21757	0.740441	-1.79778	2.11713	-0.90331	-0.704542	1.45757	2.53663	2.50449	3.32651
Uridine Monophosphate	1.85928	1.8939	1.80205	1.77486	1.81885	1.26968	1.7447	1.16705	1.99978	1.84804	2.30641	1.4463	1.70072	1.48737	1.26713	0.964632	-2.29721	1.87858	1.70229	1.6245	1.80674	-0.917529	1.65388	1.75346	0.799348	0.387534	1.47115	1.7563	1.67965	0.472998	1.50776	-1.19714	-0.836106	1.72204	3.21346	2.13895	1.80251	1.01919	1.76829	1.90044	0.64069	-2.08055	1.82554	-1.02325	-0.808444	1.28974	2.12453	2.10295	2.57694
unknown ID	5.00625	6.49222	4.15782	3.90872	4.34549	2.06603	3.6845	1.86333	4.31988	4.77781	3.02423	2.482	3.4195	2.59663	2.06072	1.51541	-3.04322	5.57634	3.42806	3.06388	4.20702	-0.539336	3.18936	3.74522	1.2665	0.731563	2.55031	3.76562	3.31067	0.83488	2.65701	-0.750276	-0.473995	3.54059	2.22498	3.48615	4.16258	1.60374	3.85597	7.49407	1.04843	-1.2766	4.43032	-0.621552	-0.451398	2.10843	3.54287	3.63592	2.62954
AMP	2.99017	3.09917	2.82598	2.75372	2.87235	1.76492	2.67723	1.60906	3.49827	2.95647	5.29509	2.05878	2.57169	2.13303	1.76093	1.3249	-5.49583	3.04992	2.57536	2.40286	2.83878	-0.642077	2.46606	2.69907	1.11039	0.623695	2.1034	2.70622	2.52338	0.720115	2.1709	-0.867439	-0.573314	2.62201	2.74577	4.34799	2.82724	1.39887	2.73674	3.12071	0.91587	-1.45849	2.89123	-0.729279	-0.54964	1.79652	4.22536	4.06348	3.55948
Inosine monophosphate	-0.525954	-0.51416	-0.546477	-0.556704	-0.540316	-0.821139	-0.568424	-0.898912	-0.480785	-0.529881	-0.403258	-0.709642	-0.586258	-0.687083	-0.822942	-1.09053	0.405233	-0.519322	-0.585603	-0.619395	-0.544747	-0.598876	-0.606271	-0.56498	-1.30117	-2.38308	-0.695855	-0.56387	-0.595125	-2.02637	-0.676296	-0.403001	-0.668634	-0.577501	-0.278079	-0.442413	-0.546306	-1.03295	-0.559224	-0.511984	-1.57889	-0.0542916	-0.537894	-0.517594	-0.693925	-0.807154	-0.446125	-0.451788	-0.353004
GMP	2.22501	2.27469	2.14452	2.10693	2.16794	1.46556	2.0657	1.34497	2.43181	2.20905	2.94801	1.67958	2.0064	1.73071	1.46253	1.11376	-2.93072	2.25261	2.00851	1.90578	2.15104	-0.787538	1.94426	2.07762	0.930461	0.490538	1.71045	2.0815	1.97833	0.580119	1.7563	-1.03845	-0.712747	2.03502	5.0058	2.65271	2.14516	1.17529	2.0979	2.28416	0.758397	-1.7556	2.17732	-0.883521	-0.687172	1.48944	2.62893	2.59377	3.54135
(R)-S-Lactoylglutathione	-0.149919	-0.139449	-0.168035	-0.177013	-0.16261	-0.398121	-0.187263	-0.459157	-0.109587	-0.153396	-0.0388648	-0.307467	-0.202779	-0.288671	-0.399556	-0.601892	0.0406908	-0.144037	-0.20221	-0.23135	-0.166512	-1.08632	-0.220074	-0.184255	-0.746317	-1.28869	-0.295998	-0.183285	-0.210457	-1.14529	-0.279629	-0.827274	-1.18552	-0.195173	0.0794179	-0.0748211	-0.167884	-0.560142	-0.179221	-0.137513	-0.91688	-0.419992	-0.160474	-0.975611	-1.22253	-0.386954	-0.0782047	-0.0833584	0.00800479
Succinyladenosine	1.49861	1.52323	1.45736	1.43751	1.46954	1.04191	1.41531	0.955849	1.59684	1.49057	1.7953	1.18573	1.3826	1.21836	1.0398	0.781079	-1.78967	1.51237	1.38378	1.32496	1.46077	-1.12202	1.34732	1.42178	0.633752	0.250181	1.20552	1.42387	1.36679	0.331633	1.23445	-1.4606	-1.02757	1.39851	2.24551	1.68968	1.4577	0.828813	1.43269	1.52785	0.488673	-2.83019	1.47438	-1.24725	-0.995844	1.05853	1.68027	1.6661	1.95129
Eudesmin	-2.21669	-2.26597	-2.13683	-2.09952	-2.16008	-1.4615	-2.05858	-1.34132	-2.42164	-2.20086	-2.9311	-1.67464	-1.99967	-1.72553	-1.45848	-1.11075	2.9141	-2.24407	-2.00177	-1.89967	-2.1433	0.789906	-1.93792	-2.07041	-0.927851	-0.488536	-1.70537	-2.07426	-1.97178	-0.578028	-1.751	1.04128	0.715005	-2.02811	-5.14866	-2.64007	-2.13747	-1.17213	-2.09055	-2.27535	-0.756077	1.76093	-2.16938	0.88605	0.689395	-1.48529	-2.61658	-2.58184	-3.51101
Peptide fragment (Arg-Arg-Gln)	-1.14252	-1.16055	-1.11201	-1.0972	-1.12106	-0.784478	-1.08052	-0.712277	-1.21362	-1.1366	-1.35042	-0.901901	-1.05576	-0.927962	-0.782721	-0.561365	1.34667	-1.15261	-1.05665	-1.01156	-1.11454	1.47084	-1.02879	-1.08539	-0.429845	-0.0697099	-0.917727	-1.08697	-1.0437	-0.148299	-0.940727	1.96624	1.34573	-1.06783	-1.62481	-1.27878	-1.11226	-0.603142	-1.09358	-1.16391	-0.296608	3.50472	-1.12464	1.64439	1.30469	-0.798253	-1.27227	-1.26242	-1.45126
Adenylosuccinate	2.73885	2.82272	2.60868	2.55002	2.6459	1.68214	2.48706	1.53707	3.1103	2.71251	4.67754	1.95061	2.39883	2.01724	1.67845	1.26862	-4.58397	2.78509	2.40192	2.25462	2.61898	-0.677172	2.30902	2.50512	1.06312	0.589626	1.99071	2.51102	2.35794	0.684126	2.05102	-0.90812	-0.607084	2.44109	2.99905	3.60246	2.60969	1.33895	2.53611	2.83904	0.874968	-1.52535	2.66094	-0.766302	-0.582992	1.71135	3.54237	3.45727	4.25951
2-Aminoethylphosphocholate	-1.47564	-1.45205	-1.51759	-1.53894	-1.50487	-2.24582	-1.5638	-2.555	-1.3872	-1.48358	-1.24626	-1.90264	-1.60243	-1.84274	-2.25219	-4.18746	1.2497	-1.46233	-1.60099	-1.67705	-1.51401	0.0520372	-1.64703	-1.55645	-3.14065	-1.51201	-1.86573	-1.55409	-1.62203	-1.71566	-1.81499	0.227421	-0.00574652	-1.58333	-1.04202	-1.31586	-1.51724	-3.41179	-1.54425	-1.44774	-2.24393	0.59621	-1.4999	0.122385	-0.026126	-2.1975	-1.32262	-1.33299	-1.16116
ADP-ribose	5.60423	6.50334	4.37189	4.07151	4.61007	2.09049	3.81243	1.88341	4.11563	5.22123	2.96391	2.51898	3.5162	2.63813	2.08505	1.52988	-2.98179	7.16551	3.52562	3.13072	4.43319	-0.532422	3.26545	3.88171	1.2781	0.739295	2.58992	3.90514	3.39697	0.843156	2.70113	-0.742491	-0.467288	3.65042	2.19715	3.39218	4.37778	1.61944	4.00973	6.00872	1.05812	-1.26502	4.72207	-0.614337	-0.444756	2.13392	3.44369	3.52759	2.58838
Glutathione disulfide	3.08586	2.97821	3.30413	3.4326	3.23371	2.60646	3.60244	2.28353	2.72189	3.12427	2.2901	3.47257	3.93016	3.8151	2.59746	1.79933	-2.29925	3.02399	3.91608	5.17027	3.28387	-0.422248	4.49357	3.54958	1.48689	0.871774	3.66712	3.5331	4.14265	0.986067	4.03478	-0.619987	-0.360006	3.75625	1.82395	2.48705	3.30211	1.91604	3.46685	2.9595	1.22857	-1.08974	3.20727	-0.499908	-0.338374	2.67962	2.50769	2.53994	2.07955
2-Hydroxyglutaryl-CoA	-1.62988	-1.65769	-1.58349	-1.56126	-1.59716	-1.12873	-1.53646	-1.03687	-1.74144	-1.62081	-1.9723	-1.28388	-1.50005	-1.31939	-1.12647	-0.852292	1.96564	-1.64541	-1.50136	-1.43626	-1.58731	1.03564	-1.46096	-1.54368	-0.69853	-0.304882	-1.30539	-1.54602	-1.48251	-0.387736	-1.33693	1.347	0.9471	-1.51774	-2.53427	-1.84846	-1.58386	-0.902458	-1.55587	-1.66291	-0.548573	2.45962	-1.60259	1.15195	0.91721	-1.14655	-1.83754	-1.82113	-2.15999
Decanoyl-CoA	-1.31414	-1.29365	-1.35039	-1.36876	-1.33943	-1.93676	-1.39005	-2.15601	-1.23696	-1.32102	-1.11199	-1.67138	-1.42299	-1.62295	-1.94147	-2.93804	1.11507	-1.30259	-1.42177	-1.486	-1.34731	-0.0234608	-1.46075	-1.38376	-5.20456	-1.70813	-1.6416	-1.38174	-1.43961	-1.95806	-1.60031	0.150579	-0.0813083	-1.40673	-0.926928	-1.174	-1.35009	-2.64755	-1.37331	-1.2899	-2.68804	0.508906	-1.33514	0.0466252	-0.101771	-1.90071	-1.17999	-1.18918	-1.03543
[truncated: 49 more columns]
