# Supplementary material for: Exploring metabolic pathway disruption in the subchronic phencyclidine model of schizophrenia with the Generalized Singular Value Decomposition
Source: BMC Syst Biol. 2011 May 16;5:72. doi: 10.1186/1752-0509-5-72 (PMC3239845; doi:10.1186/1752-0509-5-72)
Supplement: Additional file 3 — 98 × 98 matrix of between metabolite correlations in the PFC of PCP-treated animals. The 98 × 98 matrix of the Pearson's correlation coefficient (Fisher z-transformed) between all metabolites detected in the prefrontal cortex of PCP-treated animals by LC-MS analysis is shown. [file 1752-0509-5-72-S3.XLS]

## Sheet: Sheet1
	Hydroxymethylpropanitrile	2,3-Butanedione	Phosphoric acid	1-Aminocyclopropane-1-carboxylate	GABA	Choline	L-Serine	Diethanolamine	Hypotaurine	Cytosine	Hydroxymethylphosphonate	Uracil	Maleamate	L-Proline	L-Valine	L-Threonine	L-Cysteine	Nicotinamide	Taurine	5,6-Dihydrothymine	1-Pyrroline-4-hydroxy-2-carboxylate	methylproline3	2-Methylmaleate	Creatine	L-Leucine	2-n-Tetrahydrothiophenecaboxylic acid	L-Asparagine	L-Aspartate	Hydroxyvaline	Adenine	2-Phenylacetamide	Hypoxanthine	1-methylnicotinamide	Ethanolamine phosphate	4-Guanidinobutyric acid	Acetylcholine+	L-Glutamine	L-Lysine	Glutamate	Pantoate	L-Methionine	Triethanolamine	Guanine	Xanthine	Diethylphosphoric acid	L-Histidine	2-Aminomuconate	DL-2-Aminooctanoic acid	O-Acetyl-L-homoserine
Hydroxymethylpropanitrile	0	5.03208	3.52892	3.21938	3.9038	2.70168	3.52532	0.935597	1.83627	3.56511	2.54094	2.16639	2.45538	2.85257	2.04932	3.2208	1.35258	2.88607	2.97523	2.20841	2.55733	-0.0764746	2.28137	2.31449	1.47626	2.14805	3.60656	2.61691	2.73616	0.555736	2.80404	1.44812	2.45697	3.60177	2.00779	2.18611	2.89311	2.46306	2.24908	2.59472	2.65952	-0.796746	2.00944	1.06488	-0.501808	3.07433	2.205	1.68979	2.13586
2,3-Butanedione	5.03208	0	3.76305	3.27956	4.10246	2.68742	3.76784	0.935342	1.83654	3.74294	2.58703	2.22096	2.50486	2.95928	2.09327	3.35402	1.34686	2.96436	3.07542	2.25607	2.59767	-0.065096	2.27888	2.36587	1.49906	2.19253	3.87041	2.67849	2.784	0.567537	2.84531	1.4582	2.51677	3.74603	2.04445	2.22916	2.97083	2.53598	2.27042	2.67679	2.74004	-0.79759	2.05177	1.08188	-0.503989	3.15649	2.24718	1.71285	2.15243
Phosphoric acid	3.52892	3.76305	0	3.48399	3.71843	2.49067	5.60426	0.917206	1.77228	4.32644	2.82835	2.45055	2.75257	3.20642	2.21326	3.9184	1.29187	3.36788	3.1494	2.4833	2.80346	-0.0346848	2.32925	2.60616	1.55024	2.27259	5.19873	2.98535	3.01208	0.62005	2.74821	1.45015	2.79583	3.98872	2.2202	2.44764	3.36744	2.73982	2.38818	3.0511	2.88369	-0.818798	2.24742	1.12274	-0.526627	3.42615	2.45185	1.76603	2.25681
1-Aminocyclopropane-1-carboxylate	3.21938	3.27956	3.48399	0	3.3388	2.24822	3.4335	0.922341	1.67661	3.42461	3.21842	2.29641	3.03001	2.65713	1.98521	3.15679	1.20429	3.83502	2.64361	2.41335	3.27793	-0.0816971	2.62057	2.74	1.41779	2.02856	3.34414	3.29344	3.67234	0.635728	2.4282	1.32492	2.94461	4.13133	2.18954	2.47718	3.8728	2.38132	2.71983	2.97385	2.4725	-0.835356	2.27085	1.03405	-0.535822	3.96334	2.61096	1.75187	2.54813
GABA	3.9038	4.10246	3.71843	3.3388	0	2.61942	3.8062	0.976867	1.88363	3.43844	2.64242	2.22155	2.57799	2.98138	2.08348	3.15954	1.33469	3.03431	3.14296	2.23254	2.67149	-0.0589891	2.23924	2.4503	1.49874	2.22597	3.72752	2.76556	2.88011	0.576616	2.92054	1.45645	2.61974	3.90673	2.02165	2.22274	3.04548	2.55604	2.33719	2.79859	2.79975	-0.767278	2.08732	1.08699	-0.479333	3.41583	2.31057	1.8084	2.1953
Choline	2.70168	2.68742	2.49067	2.24822	2.61942	0	2.51116	0.967224	2.17096	2.47866	1.95294	1.91547	1.9221	2.61983	2.09451	2.44277	1.66712	2.1458	2.84584	1.86629	1.95537	-0.0248917	1.77977	1.8708	1.6118	2.32766	2.55369	2.01948	2.05118	0.449846	3.17429	1.74251	1.96065	2.40614	1.71611	1.79936	2.14742	2.37775	1.76877	2.10034	2.63537	-0.695927	1.69308	1.15919	-0.421891	2.24834	1.78178	1.61219	1.68761
L-Serine	3.52532	3.76784	5.60426	3.4335	3.8062	2.51116	0	0.926577	1.79242	4.10143	2.80225	2.44211	2.73608	3.25685	2.22087	3.79135	1.29959	3.32377	3.21835	2.4594	2.78254	-0.0319867	2.29879	2.60126	1.55707	2.29663	5.11929	2.96617	2.98967	0.617349	2.79715	1.46024	2.79237	3.9582	2.20021	2.4234	3.32472	2.76364	2.37702	3.06216	2.93164	-0.809186	2.23934	1.12786	-0.518841	3.43804	2.44236	1.7842	2.24265
Diethanolamine	0.935597	0.935342	0.917206	0.922341	0.976867	0.967224	0.926577	0	1.30127	0.885005	0.885065	0.786602	0.895795	0.924407	0.810244	0.863259	0.927748	0.903167	0.966755	0.749364	0.907211	-0.0863509	0.77912	0.907563	0.74362	0.95257	0.915613	0.906621	0.923425	0.198646	1.02485	0.885291	0.922295	0.939722	0.694574	0.764196	0.905691	0.897314	0.917218	0.930123	0.95762	-0.00590765	0.811255	0.630133	0.233883	0.966595	0.879754	1.32231	0.874884
Hypotaurine	1.83627	1.83654	1.77228	1.67661	1.88363	2.17096	1.79242	1.30127	0	1.7242	1.525	1.49112	1.52622	1.88077	1.66872	1.70006	1.83623	1.62825	2.00052	1.41304	1.54127	0.020258	1.345	1.52439	1.49037	1.9889	1.7901	1.58188	1.59976	0.344503	2.22224	1.83776	1.57997	1.75902	1.30855	1.3823	1.63089	1.81513	1.4483	1.66676	1.97437	-0.435458	1.37781	1.15018	-0.190458	1.73568	1.45129	1.77346	1.37126
Cytosine	3.56511	3.74294	4.32644	3.42461	3.43844	2.47866	4.10143	0.885005	1.7242	0	2.78746	2.43083	2.68797	3.05511	2.18899	4.31667	1.2868	3.26726	2.98267	2.50798	2.75135	-0.0443489	2.39374	2.52436	1.5331	2.20504	4.35132	2.89283	2.93498	0.615878	2.63998	1.43323	2.68759	3.73249	2.24697	2.46176	3.26312	2.65399	2.35177	2.879	2.74991	-0.848295	2.21322	1.10775	-0.549858	3.19666	2.39886	1.68985	2.24127
Hydroxymethylphosphonate	2.54094	2.58703	2.82835	3.21842	2.64242	1.95294	2.80225	0.885065	1.525	2.78746	0	2.44193	4.39939	2.41437	1.94595	2.74535	1.08319	3.70408	2.33683	2.64683	4.56796	-0.0594731	2.7438	3.41648	1.39479	1.92961	2.74066	4.26167	3.98996	0.732824	2.13407	1.23752	3.59495	2.94503	2.42408	2.88247	3.7006	2.27596	3.26049	3.16199	2.27139	-0.876758	2.6661	1.03441	-0.577502	3.18852	3.33213	1.77621	3.03015
Uracil	2.16639	2.22096	2.45055	2.29641	2.22155	1.91547	2.44211	0.786602	1.49112	2.43083	2.44193	0	2.49713	2.57311	2.61694	2.57047	1.13294	2.49962	2.35405	3.37452	2.34054	0.101426	2.01599	2.59036	1.776	2.28199	2.43476	2.53031	2.33745	0.797773	2.10017	1.42573	2.59174	2.30707	2.9959	2.94911	2.48692	2.76877	2.1148	2.75008	2.46248	-0.901914	2.8372	1.31488	-0.624773	2.31832	2.50823	1.70382	2.06073
Maleamate	2.45538	2.50486	2.75257	3.03001	2.57799	1.9221	2.73608	0.895795	1.52622	2.68797	4.39939	2.49713	0	2.41258	1.96822	2.66796	1.07356	3.49289	2.32717	2.6684	4.04148	-0.0413308	2.58873	3.88074	1.41487	1.95415	2.67101	4.31851	3.65986	0.752575	2.12279	1.24301	4.05691	2.83226	2.44506	2.92043	3.48714	2.29972	3.24195	3.30834	2.28288	-0.861959	2.80824	1.05538	-0.568812	3.09936	3.6836	1.83231	2.99362
L-Proline	2.85257	2.95928	3.20642	2.65713	2.98138	2.61983	3.25685	0.924407	1.88077	3.05511	2.41437	2.57311	2.41258	0	2.60953	3.1846	1.38114	2.70259	3.96236	2.41823	2.37768	0.0384779	1.99894	2.39556	1.76244	2.76696	3.28093	2.55825	2.48769	0.615296	3.07257	1.62905	2.52461	2.86206	2.16807	2.29793	2.69772	3.58194	2.08994	2.84457	4.0096	-0.774635	2.1837	1.26238	-0.499275	2.7317	2.2468	1.81801	1.9838
L-Valine	2.04932	2.09327	2.21326	1.98521	2.08348	2.09451	2.22087	0.810244	1.66872	2.18899	1.94595	2.61694	1.96822	2.60953	0	2.29809	1.35184	2.06471	2.43917	2.28623	1.89824	0.176251	1.66273	2.01296	2.26588	2.94366	2.23478	2.02818	1.93569	0.673378	2.25731	1.79259	2.05307	2.05952	2.14279	2.09456	2.05863	3.03416	1.71809	2.2295	2.65882	-0.789778	2.05169	1.55324	-0.539372	2.01687	1.92806	1.65471	1.65823
L-Threonine	3.2208	3.35402	3.9184	3.15679	3.15954	2.44277	3.79135	0.863259	1.70006	4.31667	2.74535	2.57047	2.66796	3.1846	2.29809	0	1.28369	3.17309	3.00304	2.63768	2.68244	-0.021323	2.33885	2.53408	1.58569	2.26864	3.96989	2.85909	2.82745	0.633002	2.6099	1.45628	2.68581	3.34579	2.34279	2.54395	3.16144	2.79252	2.29758	2.91481	2.82409	-0.862687	2.26942	1.14455	-0.565292	3.01399	2.40731	1.67971	2.19853
L-Cysteine	1.35258	1.34686	1.29187	1.20429	1.33469	1.66712	1.29959	0.927748	1.83623	1.2868	1.08319	1.13294	1.07356	1.38114	1.35184	1.28369	0	1.1664	1.43544	1.07865	1.08474	0.0677415	1.00371	1.06058	1.37072	1.48334	1.31191	1.11731	1.1274	0.125387	1.5391	2.00987	1.10089	1.26185	1.00822	1.02832	1.16697	1.35732	0.99822	1.1707	1.42379	-0.388154	0.985427	1.11434	-0.167554	1.21222	1.01215	1.10764	0.95246
Nicotinamide	2.88607	2.96436	3.36788	3.83502	3.03431	2.1458	3.32377	0.903167	1.62825	3.26726	3.70408	2.49962	3.49289	2.70259	2.06471	3.17309	1.1664	0	2.61716	2.64103	3.61228	-0.049554	2.59602	3.09904	1.46133	2.07281	3.22141	4.01851	3.99303	0.684882	2.35777	1.32286	3.39445	3.51188	2.36841	2.73945	6.78001	2.4773	2.83106	3.39873	2.50771	-0.852135	2.50619	1.07278	-0.555301	3.75415	2.90871	1.79105	2.64475
Taurine	2.97523	3.07542	3.1494	2.64361	3.14296	2.84584	3.21835	0.966755	2.00052	2.98267	2.33683	2.35405	2.32717	3.96236	2.43917	3.00304	1.43544	2.61716	0	2.23983	2.32237	0.0200885	1.96026	2.29761	1.71593	2.72384	3.23766	2.46824	2.44358	0.576648	3.58061	1.65285	2.42632	2.88369	2.02346	2.15489	2.61662	3.14589	2.05612	2.69518	3.89828	-0.738652	2.06013	1.23226	-0.464833	2.73403	2.15686	1.84098	1.9449
5,6-Dihydrothymine	2.20841	2.25607	2.4833	2.41335	2.23254	1.86629	2.4594	0.749364	1.41304	2.50798	2.64683	3.37452	2.6684	2.41823	2.28623	2.63768	1.07865	2.64103	2.23983	0	2.51052	0.0468537	2.26093	2.67847	1.60392	2.04142	2.45575	2.67483	2.4786	0.806992	2.00489	1.31499	2.66563	2.37313	3.66484	3.70512	2.6253	2.46288	2.26508	2.71053	2.27387	-0.978681	2.92466	1.19609	-0.678579	2.37677	2.65946	1.60485	2.23907
1-Pyrroline-4-hydroxy-2-carboxylate	2.55733	2.59767	2.80346	3.27793	2.67149	1.95537	2.78254	0.907211	1.54127	2.75135	4.56796	2.34054	4.04148	2.37768	1.89824	2.68244	1.08474	3.61228	2.32237	2.51052	0	-0.0739783	2.74756	3.2944	1.36739	1.90462	2.71658	3.99504	4.33481	0.718469	2.13781	1.22705	3.47504	2.97367	2.31282	2.71418	3.62571	2.22748	3.44147	3.07116	2.24563	-0.858133	2.55783	1.01338	-0.560229	3.27706	3.21186	1.79632	3.11269
methylproline3	-0.0764746	-0.065096	-0.0346848	-0.0816971	-0.0589891	-0.0248917	-0.0319867	-0.0863509	0.020258	-0.0443489	-0.0594731	0.101426	-0.0413308	0.0384779	0.176251	-0.021323	0.0677415	-0.049554	0.0200885	0.0468537	-0.0739783	0	-0.160659	-0.00677627	0.371934	0.148635	-0.0320722	-0.0397861	-0.0745356	0.33196	0.00891418	0.272711	-0.0142844	-0.0664561	0.05914	0.0161677	-0.0511213	0.0925648	-0.104653	0.0101709	0.0597546	0.111227	0.0570897	0.617661	0.0135187	-0.0623481	-0.0163855	0.0863025	-0.118181
2-Methylmaleate	2.28137	2.27888	2.32925	2.62057	2.23924	1.77977	2.29879	0.77912	1.345	2.39374	2.7438	2.01599	2.58873	1.99894	1.66273	2.33885	1.00371	2.59602	1.96026	2.26093	2.74756	-0.160659	0	2.3595	1.20699	1.61731	2.29074	2.56379	2.68735	0.697341	1.83365	1.08872	2.38775	2.43462	2.17992	2.42043	2.59689	1.87759	2.69868	2.26074	1.88073	-0.999073	2.1422	0.882443	-0.663585	2.43682	2.41537	1.46534	2.80323
Creatine	2.31449	2.36587	2.60616	2.74	2.4503	1.8708	2.60126	0.907563	1.52439	2.52436	3.41648	2.59036	3.88074	2.39556	2.01296	2.53408	1.06058	3.09904	2.29761	2.67847	3.2944	-0.00677627	2.3595	0	1.45727	1.99825	2.5395	3.5827	3.13414	0.784926	2.09482	1.25732	4.31403	2.63119	2.4661	2.91477	3.09238	2.33574	2.98638	3.40738	2.29247	-0.839166	3.06988	1.0981	-0.556394	2.86864	4.12194	1.92009	2.79142
L-Leucine	1.47626	1.49906	1.55024	1.41779	1.49874	1.6118	1.55707	0.74362	1.49037	1.5331	1.39479	1.776	1.41487	1.76244	2.26588	1.58569	1.37072	1.46133	1.71593	1.60392	1.36739	0.371934	1.20699	1.45727	0	2.13973	1.5641	1.44652	1.38957	0.620969	1.68076	2.09368	1.47381	1.4675	1.55711	1.49847	1.4582	1.91901	1.25969	1.57033	1.82469	-0.644862	1.51273	2.20687	-0.45131	1.44616	1.40699	1.41499	1.21744
2-n-Tetrahydrothiophenecaboxylic acid	2.14805	2.19253	2.27259	2.02856	2.22597	2.32766	2.29663	0.95257	1.9889	2.20504	1.92961	2.28199	1.95415	2.76696	2.94366	2.26864	1.48334	2.07281	2.72384	2.04142	1.90462	0.148635	1.61731	1.99825	2.13973	0	2.29977	2.02814	1.96163	0.597881	2.646	1.93769	2.05913	2.13509	1.88873	1.92627	2.06998	3.06958	1.7299	2.25471	3.04914	-0.674359	1.92578	1.49794	-0.429211	2.10198	1.89164	1.86175	1.64836
L-Asparagine	3.60656	3.87041	5.19873	3.34414	3.72752	2.55369	5.11929	0.915613	1.7901	4.35132	2.74066	2.43476	2.67101	3.28093	2.23478	3.96989	1.31191	3.22141	3.23766	2.45575	2.71658	-0.0320722	2.29074	2.5395	1.5641	2.29977	0	2.88329	2.90687	0.610649	2.80895	1.4705	2.71516	3.80631	2.19809	2.40659	3.22047	2.77033	2.32991	2.96584	2.93475	-0.815849	2.20923	1.13039	-0.524225	3.28608	2.39303	1.75318	2.20607
L-Aspartate	2.61691	2.67849	2.98535	3.29344	2.76556	2.01948	2.96617	0.906621	1.58188	2.89283	4.26167	2.53031	4.31851	2.55825	2.02818	2.85909	1.11731	4.01851	2.46824	2.67483	3.99504	-0.0397861	2.56379	3.5827	1.44652	2.02814	2.88329	0	3.9809	0.72353	2.23747	1.28607	4.03796	3.07546	2.41698	2.85284	4.00892	2.40543	3.04559	3.55357	2.40539	-0.850249	2.69332	1.07196	-0.557266	3.40158	3.29753	1.84024	2.81273
Hydroxyvaline	2.73616	2.784	3.01208	3.67234	2.88011	2.05118	2.98967	0.923425	1.59976	2.93498	3.98996	2.33745	3.65986	2.48769	1.93569	2.82745	1.1274	3.99303	2.44358	2.4786	4.33481	-0.0745356	2.68735	3.13414	1.38957	1.96163	2.90687	3.9809	0	0.688937	2.24699	1.26499	3.38823	3.26151	2.2641	2.62702	4.03676	2.29768	3.15956	3.14759	2.34155	-0.841322	2.4621	1.02456	-0.544446	3.68165	2.98863	1.80906	2.88248
Adenine	0.555736	0.567537	0.62005	0.635728	0.576616	0.449846	0.617349	0.198646	0.344503	0.615878	0.732824	0.797773	0.752575	0.615296	0.673378	0.633002	0.125387	0.684882	0.576648	0.806992	0.718469	0.33196	0.697341	0.784926	0.620969	0.597881	0.610649	0.72353	0.688937	0	0.518758	0.357224	0.750768	0.613133	0.864681	0.829556	0.683224	0.65203	0.749368	0.72058	0.601781	-0.790788	0.89241	0.632737	-0.790473	0.642716	0.816019	0.668271	0.774545
2-Phenylacetamide	2.80404	2.84531	2.74821	2.4282	2.92054	3.17429	2.79715	1.02485	2.22224	2.63998	2.13407	2.10017	2.12279	3.07257	2.25731	2.6099	1.5391	2.35777	3.58061	2.00489	2.13781	0.00891418	1.83365	2.09482	1.68076	2.646	2.80895	2.23747	2.24699	0.518758	0	1.72051	2.20289	2.6287	1.82872	1.94204	2.35995	2.72406	1.92535	2.39758	3.23089	-0.679997	1.87375	1.2131	-0.411484	2.51062	1.97532	1.84426	1.82003
Hypoxanthine	1.44812	1.4582	1.45015	1.32492	1.45645	1.74251	1.46024	0.885291	1.83776	1.43323	1.23752	1.42573	1.24301	1.62905	1.79259	1.45628	2.00987	1.32286	1.65285	1.31499	1.22705	0.272711	1.08872	1.25732	2.09368	1.93769	1.4705	1.28607	1.26499	0.357224	1.72051	0	1.29161	1.3888	1.24473	1.23964	1.32191	1.68244	1.12463	1.38381	1.70527	-0.474208	1.22488	1.67062	-0.271163	1.35056	1.2013	1.33084	1.07443
1-methylnicotinamide	2.45697	2.51677	2.79583	2.94461	2.61974	1.96065	2.79237	0.922295	1.57997	2.68759	3.59495	2.59174	4.05691	2.52461	2.05307	2.68581	1.10089	3.39445	2.42632	2.66563	3.47504	-0.0142844	2.38775	4.31403	1.47381	2.05913	2.71516	4.03796	3.38823	0.750768	2.20289	1.29161	0	2.83055	2.42085	2.84582	3.38796	2.42472	2.9658	3.78148	2.4035	-0.828435	2.86793	1.10169	-0.544098	3.12763	3.57695	1.92755	2.73977
Ethanolamine phosphate	3.60177	3.74603	3.98872	4.13133	3.90673	2.40614	3.9582	0.939722	1.75902	3.73249	2.94503	2.30707	2.83226	2.86206	2.05952	3.34579	1.26185	3.51188	2.88369	2.37313	2.97367	-0.0664561	2.43462	2.63119	1.4675	2.13509	3.80631	3.07546	3.26151	0.613133	2.6287	1.3888	2.83055	0	2.14296	2.39141	3.53117	2.50635	2.52647	2.97327	2.65007	-0.810353	2.2103	1.0668	-0.515762	3.90392	2.48627	1.77655	2.37111
4-Guanidinobutyric acid	2.00779	2.04445	2.2202	2.18954	2.02165	1.71611	2.20021	0.694574	1.30855	2.24697	2.42408	2.9959	2.44506	2.16807	2.14279	2.34279	1.00822	2.36841	2.02346	3.66484	2.31282	0.05914	2.17992	2.4661	1.55711	1.88873	2.19809	2.41698	2.2641	0.864681	1.82872	1.24473	2.42085	2.14296	0	3.40931	2.35672	2.22342	2.1492	2.41331	2.05722	-1.03955	2.85821	1.18145	-0.733934	2.15247	2.50178	1.5182	2.15694
Acetylcholine+	2.18611	2.22916	2.44764	2.47718	2.22274	1.79936	2.4234	0.764196	1.3823	2.46176	2.88247	2.94911	2.92043	2.29793	2.09456	2.54395	1.02832	2.73945	2.15489	3.70512	2.71418	0.0161677	2.42043	2.91477	1.49847	1.92627	2.40659	2.85284	2.62702	0.829556	1.94204	1.23964	2.84582	2.39141	3.40931	0	2.72395	2.29725	2.48163	2.75825	2.16588	-0.980227	3.19161	1.12689	-0.67647	2.43931	2.97878	1.62895	2.47388
L-Glutamine	2.89311	2.97083	3.36744	3.8728	3.04548	2.14742	3.32472	0.905691	1.63089	3.26312	3.7006	2.48692	3.48714	2.69772	2.05863	3.16144	1.16697	6.78001	2.61662	2.6253	3.62571	-0.0511213	2.59689	3.09238	1.4582	2.06998	3.22047	4.00892	4.03676	0.683224	2.35995	1.32191	3.38796	3.53117	2.35672	2.72395	0	2.47061	2.83852	3.38653	2.50488	-0.850107	2.49679	1.07046	-0.55339	3.79595	2.90281	1.79342	2.64864
L-Lysine	2.46306	2.53598	2.73982	2.38132	2.55604	2.37775	2.76364	0.897314	1.81513	2.65399	2.27596	2.76877	2.29972	3.58194	3.03416	2.79252	1.35732	2.4773	3.14589	2.46288	2.22748	0.0925648	1.87759	2.33574	1.91901	3.06958	2.77033	2.40543	2.29768	0.65203	2.72406	1.68244	2.42472	2.50635	2.22342	2.29725	2.47061	0	1.98253	2.7186	3.62878	-0.774702	2.2317	1.36454	-0.508994	2.45163	2.19956	1.82393	1.89174
Glutamate	2.24908	2.27042	2.38818	2.71983	2.33719	1.76877	2.37702	0.917218	1.4483	2.35177	3.26049	2.1148	3.24195	2.08994	1.71809	2.29758	0.99822	2.83106	2.05612	2.26508	3.44147	-0.104653	2.69868	2.98638	1.25969	1.7299	2.32991	3.04559	3.15956	0.749368	1.92535	1.12463	2.9658	2.52647	2.1492	2.48163	2.83852	1.98253	0	2.62577	1.9987	-0.850162	2.44743	0.941737	-0.554759	2.74061	3.09446	1.78437	3.99914
Pantoate	2.59472	2.67679	3.0511	2.97385	2.79859	2.10034	3.06216	0.930123	1.66676	2.879	3.16199	2.75008	3.30834	2.84457	2.2295	2.91481	1.1707	3.39873	2.69518	2.71053	3.07116	0.0101709	2.26074	3.40738	1.57033	2.25471	2.96584	3.55357	3.14759	0.72058	2.39758	1.38381	3.78148	2.97327	2.41331	2.75825	3.38653	2.7186	2.62577	0	2.69074	-0.809939	2.73251	1.16281	-0.529488	3.20782	3.02548	1.94948	2.45258
L-Methionine	2.65952	2.74004	2.88369	2.4725	2.79975	2.63537	2.93164	0.95762	1.97437	2.74991	2.27139	2.46248	2.28288	4.0096	2.65882	2.82409	1.42379	2.50771	3.89828	2.27387	2.24563	0.0597546	1.88073	2.29247	1.82469	3.04914	2.93475	2.40539	2.34155	0.601781	3.23089	1.70527	2.4035	2.65007	2.05722	2.16588	2.50488	3.62878	1.9987	2.69074	0	-0.732295	2.10396	1.30519	-0.46563	2.57085	2.14994	1.87934	1.89403
Triethanolamine	-0.796746	-0.79759	-0.818798	-0.835356	-0.767278	-0.695927	-0.809186	-0.00590765	-0.435458	-0.848295	-0.876758	-0.901914	-0.861959	-0.774635	-0.789778	-0.862687	-0.388154	-0.852135	-0.738652	-0.978681	-0.858133	0.111227	-0.999073	-0.839166	-0.644862	-0.674359	-0.815849	-0.850249	-0.841322	-0.790788	-0.679997	-0.474208	-0.828435	-0.810353	-1.03955	-0.980227	-0.850107	-0.774702	-0.850162	-0.809939	-0.732295	0	-0.903557	-0.506356	2.04674	-0.794351	-0.867404	-0.487365	-0.889989
Guanine	2.00944	2.05177	2.24742	2.27085	2.08732	1.69308	2.23934	0.811255	1.37781	2.21322	2.6661	2.8372	2.80824	2.1837	2.05169	2.26942	0.985427	2.50619	2.06013	2.92466	2.55783	0.0570897	2.1422	3.06988	1.51273	1.92578	2.20923	2.69332	2.4621	0.89241	1.87375	1.22488	2.86793	2.2103	2.85821	3.19161	2.49679	2.2317	2.44743	2.73251	2.10396	-0.903557	0	1.16476	-0.62593	2.31426	3.17177	1.78074	2.41538
Xanthine	1.06488	1.08188	1.12274	1.03405	1.08699	1.15919	1.12786	0.630133	1.15018	1.10775	1.03441	1.31488	1.05538	1.26238	1.55324	1.14455	1.11434	1.07278	1.23226	1.19609	1.01338	0.617661	0.882443	1.0981	2.20687	1.49794	1.13039	1.07196	1.02456	0.632737	1.2131	1.67062	1.10169	1.0668	1.18145	1.12689	1.07046	1.36454	0.941737	1.16281	1.30519	-0.506356	1.16476	0	-0.373457	1.0603	1.06615	1.15442	0.910847
Diethylphosphoric acid	-0.501808	-0.503989	-0.526627	-0.535822	-0.479333	-0.421891	-0.518841	0.233883	-0.190458	-0.549858	-0.577502	-0.624773	-0.568812	-0.499275	-0.539372	-0.565292	-0.167554	-0.555301	-0.464833	-0.678579	-0.560229	0.0135187	-0.663585	-0.556394	-0.45131	-0.429211	-0.524225	-0.557266	-0.544446	-0.790473	-0.411484	-0.271163	-0.544098	-0.515762	-0.733934	-0.67647	-0.55339	-0.508994	-0.554759	-0.529488	-0.46563	2.04674	-0.62593	-0.373457	0	-0.504283	-0.581116	-0.25827	-0.588315
L-Histidine	3.07433	3.15649	3.42615	3.96334	3.41583	2.24834	3.43804	0.966595	1.73568	3.19666	3.18852	2.31832	3.09936	2.7317	2.01687	3.01399	1.21222	3.75415	2.73403	2.37677	3.27706	-0.0623481	2.43682	2.86864	1.44616	2.10198	3.28608	3.40158	3.68165	0.642716	2.51062	1.35056	3.12763	3.90392	2.15247	2.43931	3.79595	2.45163	2.74061	3.20782	2.57085	-0.794351	2.31426	1.0603	-0.504283	0	2.68167	1.87098	2.52663
2-Aminomuconate	2.205	2.24718	2.45185	2.61096	2.31057	1.78178	2.44236	0.879754	1.45129	2.39886	3.33213	2.50823	3.6836	2.2468	1.92806	2.40731	1.01215	2.90871	2.15686	2.65946	3.21186	-0.0163855	2.41537	4.12194	1.40699	1.89164	2.39303	3.29753	2.98863	0.816019	1.97532	1.2013	3.57695	2.48627	2.50178	2.97878	2.90281	2.19956	3.09446	3.02548	2.14994	-0.867404	3.17177	1.06615	-0.581116	2.68167	0	1.85247	2.9582
DL-2-Aminooctanoic acid	1.68979	1.71285	1.76603	1.75187	1.8084	1.61219	1.7842	1.32231	1.77346	1.68985	1.77621	1.70382	1.83231	1.81801	1.65471	1.67971	1.10764	1.79105	1.84098	1.60485	1.79632	0.0863025	1.46534	1.92009	1.41499	1.86175	1.75318	1.84024	1.80906	0.668271	1.84426	1.33084	1.92755	1.77655	1.5182	1.62895	1.79342	1.82393	1.78437	1.94948	1.87934	-0.487365	1.78074	1.15442	-0.25827	1.87098	1.85247	0	1.69268
O-Acetyl-L-homoserine	2.13586	2.15243	2.25681	2.54813	2.1953	1.68761	2.24265	0.874884	1.37126	2.24127	3.03015	2.06073	2.99362	1.9838	1.65823	2.19853	0.95246	2.64475	1.9449	2.23907	3.11269	-0.118181	2.80323	2.79142	1.21744	1.64836	2.20607	2.81273	2.88248	0.774545	1.82003	1.07443	2.73977	2.37111	2.15694	2.47388	2.64864	1.89174	3.99914	2.45258	1.89403	-0.889989	2.41538	0.910847	-0.588315	2.52663	2.9582	1.69268	0
Carnitine	2.30005	2.34843	2.5621	2.40335	2.28746	1.98985	2.5341	0.736351	1.45783	2.62461	2.47265	3.20061	2.45902	2.55397	2.4412	2.80668	1.15295	2.56666	2.35019	3.55682	2.36498	0.0493443	2.19144	2.4293	1.67268	2.1319	2.55501	2.51431	2.37651	0.747894	2.09695	1.39265	2.46443	2.40282	3.09381	2.98462	2.55231	2.598	2.11011	2.57955	2.3812	-0.980257	2.51483	1.22641	-0.67743	2.34237	2.37952	1.54713	2.07623
Phenylpyruvate	2.50801	2.54218	2.49872	2.24359	2.6238	2.91167	2.53969	1.0636	2.36837	2.40031	2.01616	2.03676	2.01823	2.84472	2.25948	2.38895	1.57847	2.20284	3.15907	1.91635	2.01961	0.0380361	1.71906	2.01426	1.73684	2.78693	2.53985	2.11586	2.11129	0.51126	3.84624	1.80495	2.10715	2.40329	1.75535	1.85432	2.20456	2.6574	1.83594	2.28903	3.09907	-0.636852	1.81952	1.26031	-0.37713	2.33754	1.89931	1.9116	1.73455
L-Phenylalanine	3.09192	3.23043	3.68915	3.21905	3.56038	2.41705	3.8142	0.975348	1.8411	3.26582	2.81435	2.44795	2.8079	3.23197	2.22214	3.18085	1.28511	3.26008	3.22883	2.40532	2.81386	-0.0153635	2.1999	2.73506	1.57189	2.36452	3.59563	3.04266	3.01271	0.633031	2.83001	1.46655	2.95896	3.52835	2.1577	2.39256	3.26576	2.8071	2.42635	3.34083	3.02032	-0.76817	2.29948	1.14747	-0.486957	3.57725	2.52881	1.92819	2.26379
Glycerone phosphate	-0.201271	-0.195195	-0.191143	-0.246664	-0.186267	-0.0892162	-0.185478	0.098528	0.056699	-0.205127	-0.271369	-0.146328	-0.257715	-0.112191	-0.0188365	-0.192806	0.194531	-0.237627	-0.106436	-0.214143	-0.276889	1.04016	-0.38964	-0.230981	0.178138	0.0116101	-0.184436	-0.242576	-0.262169	-0.277275	-0.0812034	0.250965	-0.22343	-0.217283	-0.233397	-0.25146	-0.238122	-0.0777248	-0.320634	-0.18466	-0.0789286	0.643115	-0.218795	0.362387	0.604246	-0.22173	-0.25766	-0.0330079	-0.35391
Glycerol-3-phosphate	1.43516	1.4403	1.49239	1.60912	1.43896	1.17419	1.48058	0.599438	0.924985	1.50759	1.78056	1.52558	1.76887	1.35659	1.22519	1.50132	0.638789	1.65141	1.31765	1.67643	1.77392	-0.189433	1.98817	1.73056	0.917677	1.15869	1.47053	1.70407	1.70541	0.964847	1.23282	0.74569	1.68502	1.53036	1.7365	1.8034	1.65057	1.32476	1.90388	1.57705	1.29603	-1.15221	1.76134	0.69243	-0.820409	1.57164	1.82472	1.18901	2.03694
L-Arginine	1.49464	1.50456	1.49237	1.36585	1.50762	1.80774	1.50389	0.943158	1.97424	1.47123	1.27189	1.44268	1.2778	1.6746	1.80245	1.49069	2.05752	1.36045	1.70855	1.33089	1.26371	0.245909	1.11547	1.29212	2.02761	1.99469	1.51307	1.32272	1.30404	0.354352	1.79295	3.875	1.32885	1.43307	1.25482	1.25922	1.3598	1.72038	1.16092	1.42323	1.75913	-0.460534	1.24776	1.60675	-0.251828	1.39606	1.23305	1.39422	1.10726
N-Formyl-L-glutamate	2.21001	2.2514	2.45314	2.62398	2.3153	1.7817	2.44336	0.881523	1.45103	2.4008	3.36726	2.48388	3.72394	2.23976	1.91579	2.40547	1.01112	2.91892	2.15295	2.63837	3.25284	-0.0211955	2.43447	4.07499	1.39829	1.88248	2.39368	3.31373	3.01482	0.813021	1.9736	1.19677	3.57134	2.49381	2.4833	2.95494	2.91365	2.18775	3.14974	3.01056	2.14257	-0.867223	3.11867	1.05888	-0.580248	2.69313	6.01434	1.84958	3.00477
L-Citrulline	3.89463	3.9698	3.36904	2.93137	3.9043	2.94178	3.42706	0.971414	1.96263	3.25146	2.41235	2.1626	2.36021	3.05209	2.12648	3.06504	1.41529	2.72581	3.34669	2.15008	2.42529	-0.0499851	2.11086	2.2641	1.53961	2.29833	3.47876	2.51207	2.58336	0.542558	3.21192	1.53086	2.40229	3.27784	1.95207	2.11043	2.73119	2.5894	2.14796	2.58129	2.89379	-0.754366	1.9758	1.11069	-0.468738	2.94196	2.14281	1.75414	2.0319
L-Cysteinylglycine	1.70387	1.72493	1.8313	1.95379	1.76548	1.40849	1.82531	0.823056	1.19554	1.80772	2.2782	1.95329	2.34798	1.70921	1.54915	1.80809	0.802775	2.0706	1.65593	2.05987	2.2677	-0.0366663	2.06928	2.42162	1.18546	1.50907	1.79764	2.21735	2.15177	0.972197	1.54598	0.975377	2.29242	1.86883	2.07774	2.25973	2.06947	1.6963	2.49241	2.10239	1.65667	-0.885188	2.48563	0.931354	-0.612796	1.98163	2.59969	1.68418	2.59048
L-Tyrosine	2.50555	2.57026	2.67206	2.36766	2.68198	2.53027	2.72016	1.02	2.08045	2.532	2.19863	2.32505	2.22401	3.26303	2.50939	2.5626	1.42903	2.39826	3.39433	2.13838	2.18673	0.0683071	1.80244	2.25667	1.81275	3.09859	2.69926	2.33123	2.27489	0.595634	3.21158	1.72053	2.35865	2.52322	1.94797	2.06192	2.39771	3.17304	1.97246	2.61731	3.79931	-0.681415	2.05522	1.31213	-0.422181	2.50304	2.11248	2.02104	1.86102
Phosphocholine	2.0196	2.06453	2.18716	2.06849	2.16685	1.93481	2.21257	1.06919	1.84715	2.08445	2.08727	2.25569	2.16142	2.39873	2.24816	2.11093	1.23371	2.16079	2.36629	2.03768	2.0763	0.128924	1.66585	2.29395	1.77583	2.54375	2.1775	2.20253	2.10705	0.702005	2.27505	1.5619	2.3258	2.12791	1.89984	2.00881	2.15994	2.51283	1.95186	2.4756	2.51805	-0.632707	2.17247	1.3583	-0.392629	2.21236	2.16492	2.47342	1.84587
Indole acrylic acid	2.4846	2.50912	2.51713	2.58012	2.7331	2.14798	2.55099	1.1574	1.95606	2.38245	2.40028	1.96811	2.41875	2.36709	1.83643	2.29885	1.24811	2.51591	2.47	1.93769	2.47687	-0.0615959	1.98126	2.39807	1.394	2.05025	2.48813	2.50106	2.57919	0.588831	2.47084	1.36805	2.51038	2.64188	1.7864	1.98054	2.52692	2.19099	2.35788	2.55409	2.36903	-0.647019	2.00453	1.04187	-0.377674	2.82613	2.26737	2.21005	2.18074
meso-2,6-Diaminoheptanedioate	2.51606	2.50545	2.52815	2.92723	2.46029	1.91452	2.49425	0.830445	1.44235	2.59912	2.86565	2.03546	2.67461	2.12224	1.71346	2.50098	1.07019	2.79703	2.09936	2.24495	2.90997	-0.158996	3.72909	2.41217	1.24044	1.69639	2.48365	2.69888	2.9153	0.654153	1.97239	1.14588	2.47879	2.69115	2.12215	2.37327	2.8024	1.96501	2.75369	2.37037	1.99474	-0.938219	2.11771	0.902642	-0.613366	2.67135	2.42507	1.52821	2.75609
2-Amino-5-phosphopentanoic acid	1.80495	1.83225	1.96205	2.07137	1.88088	1.49993	1.95723	0.848005	1.27408	1.92836	2.44359	2.14204	2.55321	1.84993	1.68359	1.93662	0.864435	2.22249	1.78502	2.2324	2.41717	-0.00172128	2.0929	2.70468	1.28448	1.6404	1.92521	2.4023	2.29253	0.945769	1.65894	1.05752	2.52688	1.98934	2.2292	2.45253	2.22027	1.84726	2.58826	2.3104	1.79586	-0.865709	2.82897	1.00842	-0.595455	2.11805	2.92049	1.79219	2.62472
O-Acetylcarnitine	2.61793	2.6618	2.90721	3.31135	2.66808	1.9883	2.86425	0.853252	1.51083	2.92477	4.13403	2.45914	3.61889	2.43878	1.96403	2.88395	1.09676	3.73824	2.35221	2.72582	3.79148	-0.0659319	2.89786	3.08224	1.39921	1.92403	2.82028	3.72101	3.6936	0.719415	2.14004	1.24427	3.21991	3.00527	2.48473	2.94054	3.72209	2.28651	3.00359	3.01325	2.27455	-0.908938	2.58045	1.03167	-0.601656	3.11355	3.03693	1.69598	2.88007
L-Tryptophan	2.38756	2.41217	2.46759	2.64639	2.59668	1.9796	2.48854	1.11365	1.76599	2.35116	2.59723	1.99518	2.63158	2.2526	1.77659	2.27153	1.14834	2.62391	2.29927	1.99895	2.71063	-0.077706	2.11162	2.60195	1.33567	1.92475	2.42239	2.67796	2.77995	0.640436	2.23834	1.2704	2.703	2.622	1.85473	2.0817	2.63671	2.10489	2.66741	2.63232	2.22077	-0.684925	2.12604	1.00179	-0.412071	2.89536	2.47986	2.16538	2.4371
Phosphoethanolamine	1.72647	1.7496	1.85932	1.97541	1.80162	1.43708	1.85626	0.873802	1.24589	1.82475	2.29341	1.97179	2.38189	1.74819	1.57945	1.82357	0.828362	2.09599	1.69809	2.04433	2.29064	-0.0211546	2.00974	2.49384	1.21541	1.55817	1.82491	2.25327	2.18054	0.951288	1.59051	1.00816	2.35679	1.89756	2.03786	2.22842	2.09545	1.73779	2.51141	2.16277	1.70327	-0.831705	2.511	0.958835	-0.568082	2.02469	2.65192	1.80162	2.55242
Carnosine	-0.529868	-0.529122	-0.523882	-0.478297	-0.496538	-0.597261	-0.520359	0.0937747	-0.436733	-0.545358	-0.444856	-0.560794	-0.433011	-0.557164	-0.646134	-0.563276	-0.69923	-0.476533	-0.543264	-0.56043	-0.428941	-0.23815	-0.469762	-0.419388	-0.710803	-0.571445	-0.533264	-0.449546	-0.440578	-0.111537	-0.532134	-0.708718	-0.431425	-0.492752	-0.567191	-0.513166	-0.474877	-0.571622	-0.36904	-0.463413	-0.548046	0.762905	-0.447084	-0.676363	0.732895	-0.453522	-0.409307	-0.237047	-0.367273
Myristoleic acid	-0.727628	-0.730953	-0.717934	-0.656519	-0.741966	-0.888295	-0.725738	-0.929032	-1.14671	-0.700638	-0.599626	-0.681971	-0.607	-0.803971	-0.854209	-0.704974	-1.36658	-0.6492	-0.829387	-0.610982	-0.60005	-0.418035	-0.489434	-0.622002	-1.04309	-0.95144	-0.72761	-0.632083	-0.624794	-0.00820775	-0.884958	-1.37578	-0.642306	-0.694931	-0.56501	-0.573947	-0.649436	-0.822549	-0.547226	-0.692039	-0.849724	-0.0301961	-0.588148	-1.09378	-0.200088	-0.682967	-0.584362	-0.844572	-0.5068
Pirbuterol	1.79855	1.82152	1.94586	2.06031	1.83656	1.47797	1.93246	0.732798	1.1866	1.94519	2.42973	2.16325	2.47353	1.80759	1.66428	1.9627	0.839411	2.20282	1.73152	2.38305	2.37207	-0.0275643	2.29446	2.49692	1.25293	1.56701	1.91193	2.33797	2.24566	0.960262	1.59609	1.01809	2.37063	1.96388	2.4754	2.66709	2.19828	1.7986	2.47842	2.19148	1.73134	-1.0118	2.73534	0.971919	-0.710589	2.04634	2.70863	1.54623	2.61736
Uridine	1.55239	1.58363	1.70709	1.66119	1.60285	1.41451	1.70594	0.704972	1.20712	1.68533	1.82097	2.31471	1.88128	1.78079	1.98771	1.7428	0.899468	1.78361	1.68232	2.16483	1.77025	0.238169	1.56772	1.99712	1.68701	1.78533	1.69431	1.85174	1.73697	1.04787	1.55605	1.22875	1.93646	1.65176	2.24673	2.12499	1.7782	1.91249	1.71285	1.94675	1.76553	-0.873465	2.37107	1.40455	-0.647908	1.69519	2.00585	1.6018	1.69976
Phosphatidylglycerol	2.20489	2.24088	2.42047	2.63948	2.30466	1.76369	2.40977	0.887164	1.4388	2.37415	3.41345	2.36159	3.6872	2.18078	1.84762	2.36239	0.998269	2.89576	2.10937	2.52472	3.36205	-0.0437811	2.51379	3.67119	1.35219	1.82594	2.36093	3.26519	3.06685	0.804332	1.94448	1.16782	3.39181	2.48853	2.39116	2.8229	2.89398	2.11304	3.44951	2.87902	2.08562	-0.867535	2.90407	1.02218	-0.577789	2.69513	4.25428	1.82946	3.26904
4-(4-hydroxyphenyl)sulfonylphenol	1.70281	1.73397	1.80273	1.67098	1.78376	1.79416	1.82014	1.02516	1.84363	1.74346	1.65286	1.94199	1.69438	2.04925	2.27049	1.77995	1.34431	1.72469	2.02954	1.73234	1.63694	0.255846	1.36604	1.77159	2.19228	2.59435	1.8096	1.73003	1.66499	0.645779	2.0141	1.8727	1.79364	1.73162	1.64088	1.66469	1.72304	2.21256	1.53241	1.90995	2.17991	-0.555807	1.75887	1.67838	-0.34103	1.75113	1.69272	2.04289	1.46223
Glycerophosphocholine	1.94969	1.97957	2.1292	2.26644	2.02184	1.59555	2.1196	0.831157	1.31416	2.10197	2.75545	2.29061	2.88083	1.97444	1.76432	2.11168	0.911227	2.45383	1.89859	2.45484	2.69932	-0.0200247	2.31921	3.00566	1.31678	1.70612	2.086	2.67203	2.53118	0.896793	1.75239	1.09625	2.78335	2.1603	2.43	2.76567	2.45004	1.95496	2.85375	2.50117	1.89902	-0.905796	3.06328	1.01513	-0.620071	2.29548	3.38588	1.74763	2.9154
Glucose phosphate	1.89082	1.93359	2.0791	1.91869	1.94197	1.82429	2.08279	0.781652	1.5065	2.05015	1.97385	2.88581	2.01887	2.33281	3.08205	2.14862	1.18315	2.03721	2.17358	2.42366	1.91651	0.206705	1.66298	2.10743	2.15062	2.47855	2.08167	2.04899	1.92688	0.788901	1.99786	1.59048	2.11129	1.95782	2.33001	2.22959	2.03024	2.65157	1.76207	2.24969	2.34218	-0.821052	2.28161	1.56207	-0.576826	1.95869	2.0392	1.69057	1.71195
Adenosine	1.51194	1.53592	1.64822	1.68017	1.55001	1.2961	1.64094	0.650918	1.06431	1.64094	1.91315	2.04751	1.96429	1.61219	1.62788	1.67673	0.755665	1.7996	1.53204	2.12063	1.86532	0.103328	1.75819	2.04632	1.30879	1.49032	1.62684	1.8918	1.79632	1.1594	1.41179	0.991316	1.95406	1.6316	2.27959	2.2212	1.79498	1.66247	1.89035	1.87473	1.56633	-1.01295	2.43453	1.07749	-0.752583	1.68914	2.1395	1.46181	1.93629
Inosine	0.656415	0.660799	0.654789	0.583955	0.658891	0.814258	0.660068	0.564328	0.931736	0.646917	0.533618	0.666884	0.538607	0.747975	0.856038	0.660744	1.26399	0.583501	0.758125	0.598698	0.526362	0.58754	0.439964	0.551771	1.11477	0.894855	0.66596	0.56335	0.548781	0.0407128	0.792996	1.3695	0.569763	0.620678	0.566116	0.548684	0.582855	0.780298	0.462417	0.622906	0.78444	-0.104073	0.546639	1.24785	0.0133432	0.599085	0.518151	0.662962	0.429151
Narigenin	0.206611	0.217531	0.256618	0.267062	0.243948	0.144604	0.25906	0.395937	0.198258	0.237219	0.334131	0.361428	0.35832	0.270027	0.30242	0.244394	-0.0613323	0.302525	0.253694	0.336532	0.332354	0.479998	0.250224	0.396714	0.317345	0.303194	0.248576	0.338552	0.31431	1.02404	0.229343	0.153126	0.37341	0.25721	0.35306	0.357262	0.302201	0.300902	0.36673	0.354415	0.279734	-0.0407475	0.442177	0.40271	-0.0343455	0.295477	0.40789	0.53513	0.367766
gamma Glutamylglutamine	1.8385	1.87634	1.9702	1.8277	1.93764	1.87506	1.98981	1.01552	1.83267	1.89855	1.82258	2.14563	1.87393	2.24223	2.41847	1.9408	1.30047	1.89915	2.20185	1.90193	1.80301	0.212102	1.49054	1.96929	2.08089	2.76706	1.97377	1.91278	1.83174	0.682298	2.14536	1.75485	1.99324	1.89063	1.79214	1.83262	1.89707	2.44137	1.68435	2.13043	2.38417	-0.606952	1.94884	1.57015	-0.381586	1.92289	1.8756	2.15558	1.60554
Gamma-glutamylglutamic acid	1.6536	1.67757	1.71249	1.59324	1.7306	1.80743	1.73134	1.14284	2.08041	1.65419	1.54287	1.71864	1.57473	1.92537	2.00188	1.67325	1.4622	1.61973	1.95118	1.55653	1.5379	0.233425	1.28534	1.63151	1.98892	2.38241	1.72191	1.61392	1.57284	0.549386	2.00556	1.97915	1.66184	1.65873	1.46511	1.50447	1.61947	2.01508	1.44442	1.76551	2.05747	-0.47161	1.57436	1.57946	-0.256084	1.67214	1.55563	2.05713	1.37222
Guanosine	1.75808	1.78915	1.93284	1.98207	1.82122	1.48943	1.92654	0.774688	1.24033	1.90856	2.30831	2.35238	2.4051	1.87424	1.80513	1.94362	0.869857	2.14657	1.78441	2.42774	2.24716	0.0645653	1.98378	2.56751	1.39117	1.6977	1.90217	2.29402	2.15239	1.00241	1.64227	1.10108	2.41202	1.92133	2.50425	2.62173	2.14121	1.91608	2.27239	2.27713	1.81958	-0.918753	3.20537	1.1055	-0.650958	2.01459	2.7142	1.70259	2.29522
Heptadecasphiganine	-0.965968	-0.962913	-0.926635	-0.85655	-0.954766	-1.1847	-0.932556	-0.792688	-1.34322	-0.922338	-0.765929	-0.830971	-0.760399	-1.00351	-1.02269	-0.923578	-2.18602	-0.831131	-1.03813	-0.779091	-0.765781	-0.164759	-0.697426	-0.754656	-1.13439	-1.10954	-0.941652	-0.794606	-0.798787	0.0353318	-1.10772	-1.63303	-0.785263	-0.900826	-0.725927	-0.733224	-0.831386	-0.999151	-0.695323	-0.842533	-1.03881	0.218626	-0.703449	-1.01979	0.0305658	-0.864632	-0.714829	-0.834284	-0.657206
N-Acetyl-Aspartyl-Glutamate	1.94031	1.96594	2.09713	2.26574	2.01422	1.57867	2.08865	0.856566	1.31379	2.06794	2.73411	2.15048	2.83709	1.92313	1.68806	2.06197	0.899346	2.42314	1.86337	2.2968	2.72009	-0.049822	2.35041	2.89837	1.26139	1.65473	2.05343	2.63253	2.5437	0.877482	1.73178	1.06596	2.71751	2.15077	2.2599	2.56282	2.42202	1.88617	3.04025	2.42853	1.85202	-0.884739	2.75376	0.969198	-0.59924	2.29728	3.21277	1.7584	3.14793
Glutathione	1.66594	1.68746	1.79202	1.9025	1.73196	1.38637	1.78784	0.839544	1.19412	1.76405	2.20446	1.92429	2.2792	1.68539	1.53711	1.76535	0.794338	2.01615	1.63421	2.00596	2.19671	-0.0217461	1.97762	2.37115	1.18684	1.50399	1.75975	2.15906	2.09168	0.987484	1.5289	0.973435	2.24561	1.82619	2.02026	2.18615	2.01521	1.67897	2.40098	2.06913	1.63995	-0.855887	2.44318	0.940398	-0.592294	1.93984	2.52457	1.72272	2.4671
Uridine Monophosphate	1.7858	1.79722	1.86717	2.05434	1.84555	1.45519	1.86163	0.902841	1.25024	1.84353	2.3179	1.77536	2.3423	1.68927	1.44697	1.81296	0.830751	2.11174	1.6654	1.88483	2.3659	-0.140868	2.22477	2.31597	1.08627	1.45357	1.83148	2.23185	2.25625	0.832405	1.57975	0.946929	2.24888	1.95022	1.85292	2.05772	2.1148	1.63064	2.77823	2.05376	1.63448	-0.831732	2.13165	0.82589	-0.550019	2.07495	2.43553	1.68204	2.92049
unknown ID	0.536954	0.53136	0.497829	0.494714	0.551141	0.608312	0.504398	1.42459	0.858784	0.480456	0.436615	0.355286	0.435971	0.50342	0.410311	0.460202	0.796605	0.464271	0.544746	0.329288	0.454483	-0.244445	0.38431	0.431777	0.383881	0.525961	0.500784	0.45216	0.474524	-0.278293	0.605249	0.60363	0.451381	0.51401	0.277303	0.332547	0.466363	0.47226	0.449483	0.466143	0.528068	0.301146	0.344319	0.297021	0.582452	0.516814	0.406391	0.666051	0.417022
AMP	1.32485	1.33133	1.38311	1.49239	1.34239	1.0841	1.3747	0.633242	0.884194	1.38644	1.66055	1.42356	1.66393	1.2651	1.14271	1.37885	0.57505	1.53617	1.23157	1.53898	1.66128	-0.182601	1.76909	1.64961	0.861505	1.09416	1.36138	1.59826	1.59556	1.03318	1.15598	0.689216	1.5991	1.42202	1.58733	1.65841	1.53594	1.24024	1.81019	1.4915	1.21609	-1.03336	1.67838	0.658318	-0.746865	1.47581	1.73814	1.21029	1.92045
Inosine monophosphate	-0.179028	-0.181076	-0.205044	-0.233128	-0.16697	-0.0728486	-0.198282	0.414235	0.133316	-0.22122	-0.288945	-0.287733	-0.284617	-0.163787	-0.175296	-0.229685	0.236535	-0.25275	-0.133308	-0.340191	-0.278377	0.145337	-0.369575	-0.277011	-0.0732223	-0.0856373	-0.199167	-0.265559	-0.257037	-0.813277	-0.0812482	0.122562	-0.259032	-0.206391	-0.390036	-0.357619	-0.2515	-0.168259	-0.300764	-0.230079	-0.131854	1.13802	-0.335922	-0.0141712	1.46619	-0.209492	-0.307543	-0.0280629	-0.337732
GMP	1.89835	1.89294	1.8988	2.12421	1.93989	1.55088	1.89436	0.981676	1.34473	1.88139	2.1975	1.61573	2.166	1.67989	1.37281	1.81848	0.909178	2.08163	1.69148	1.71324	2.28225	-0.244335	2.26756	2.07129	1.01874	1.41935	1.86775	2.12439	2.24153	0.658917	1.64287	0.955842	2.07728	2.02359	1.64937	1.8357	2.08845	1.57832	2.56369	1.94265	1.62554	-0.771366	1.81586	0.746173	-0.481152	2.12146	2.10748	1.61304	2.57901
(R)-S-Lactoylglutathione	-0.255027	-0.242893	-0.211193	-0.249386	-0.22583	-0.211215	-0.206851	-0.0138348	-0.104073	-0.228684	-0.219944	-0.0882448	-0.197044	-0.141756	-0.0281392	-0.210142	-0.119179	-0.216474	-0.154496	-0.146939	-0.229437	1.65517	-0.342239	-0.156617	0.146305	-0.0296627	-0.210692	-0.199087	-0.232051	0.242903	-0.158977	0.070542	-0.166696	-0.235582	-0.139713	-0.166523	-0.217526	-0.0912923	-0.244125	-0.14905	-0.1153	0.414873	-0.104187	0.365975	0.306955	-0.219654	-0.165602	0.0137564	-0.260557
Succinyladenosine	1.40305	1.39583	1.39845	1.5375	1.40293	1.15913	1.39068	0.745711	0.968245	1.40685	1.60475	1.25574	1.5782	1.24258	1.0418	1.37205	0.659115	1.51855	1.23962	1.36303	1.6341	-0.406668	1.83176	1.51724	0.750742	1.04198	1.3797	1.54196	1.59756	0.68012	1.19635	0.677194	1.50595	1.46799	1.35499	1.45949	1.52106	1.17582	1.77872	1.41525	1.19327	-0.892499	1.41932	0.518953	-0.594468	1.50507	1.56758	1.15962	1.85756
Eudesmin	-1.3254	-1.34556	-1.43751	-1.43408	-1.34086	-1.17001	-1.42961	-0.489334	-0.927059	-1.44442	-1.58587	-1.83927	-1.61189	-1.43694	-1.55205	-1.48839	-0.70419	-1.52537	-1.35795	-1.88515	-1.54071	-0.188752	-1.50941	-1.65728	-1.32456	-1.36456	-1.4257	-1.57389	-1.49857	-1.23975	-1.24943	-0.95921	-1.60525	-1.40413	-2.06026	-1.88817	-1.52066	-1.50262	-1.52239	-1.57714	-1.39689	1.16429	-1.93509	-1.13468	0.911878	-1.42673	-1.70619	-1.20536	-1.55633
Peptide fragment (Arg-Arg-Gln)	-0.587813	-0.589937	-0.612414	-0.619347	-0.563178	-0.509144	-0.604288	0.167115	-0.270411	-0.637335	-0.658826	-0.711904	-0.648941	-0.585499	-0.627487	-0.653851	-0.252226	-0.638643	-0.550134	-0.768208	-0.64039	0.00969702	-0.748284	-0.634867	-0.533634	-0.513051	-0.610474	-0.638586	-0.62541	-0.784699	-0.495767	-0.354438	-0.623632	-0.599854	-0.82501	-0.763069	-0.636617	-0.595101	-0.630294	-0.610894	-0.550581	2.33569	-0.705371	-0.443836	3.18293	-0.585796	-0.6589	-0.325201	-0.663627
Adenylosuccinate	0.736352	0.726302	0.709476	0.78121	0.718112	0.61062	0.70381	0.377709	0.470324	0.723852	0.788773	0.599955	0.767468	0.61045	0.47242	0.701192	0.307124	0.75655	0.614604	0.675465	0.802296	-0.959109	0.943013	0.726459	0.25241	0.467858	0.702132	0.755332	0.791119	0.342652	0.598014	0.232201	0.726022	0.748283	0.676541	0.721614	0.757888	0.558561	0.854667	0.683411	0.575583	-0.779971	0.675069	0.0441177	-0.561606	0.751581	0.750561	0.516725	0.888619
2-Aminoethylphosphocholate	-0.624595	-0.624144	-0.642249	-0.709928	-0.625345	-0.471174	-0.636541	-0.255827	-0.327075	-0.64974	-0.778962	-0.647697	-0.774165	-0.561544	-0.479474	-0.641315	-0.0920508	-0.720559	-0.544812	-0.718147	-0.782652	0.476529	-0.881293	-0.75934	-0.284697	-0.442529	-0.63068	-0.74494	-0.753841	-0.879917	-0.502179	-0.14899	-0.738049	-0.669883	-0.750677	-0.77389	-0.720757	-0.539531	-0.853762	-0.682631	-0.52813	0.925304	-0.770202	-0.13861	0.781069	-0.693079	-0.799828	-0.546211	-0.901255
ADP-ribose	1.70653	1.70595	1.74401	1.92035	1.70364	1.38125	1.7296	0.716841	1.09665	1.76437	2.08469	1.63845	2.04217	1.54857	1.33394	1.73631	0.778835	1.93412	1.5209	1.80967	2.10021	-0.235641	2.49851	1.94811	0.981177	1.29517	1.71727	1.97695	2.02517	0.792541	1.43666	0.853493	1.92071	1.8144	1.81667	1.95691	1.93517	1.4814	2.2846	1.79113	1.4759	-1.0405	1.86079	0.719741	-0.707013	1.85958	2.04076	1.31601	2.47058
Glutathione disulfide	1.49959	1.53015	1.62853	1.53336	1.55336	1.47698	1.63439	0.775783	1.35208	1.59661	1.60048	2.07602	1.64806	1.79517	2.19187	1.65244	1.05557	1.62204	1.71555	1.85146	1.56493	0.344896	1.3485	1.74145	2.18484	2.02472	1.62721	1.65369	1.56288	0.87793	1.62512	1.50794	1.72426	1.55793	1.83627	1.76897	1.61803	1.97504	1.48146	1.79458	1.83401	-0.707154	1.90645	1.81046	-0.509718	1.58138	1.70315	1.66584	1.44295
2-Hydroxyglutaryl-CoA	0.118934	0.13121	0.17199	0.165986	0.15451	0.0843273	0.174813	0.276768	0.144121	0.153303	0.22612	0.299305	0.250912	0.205671	0.275657	0.16613	-0.0550092	0.204136	0.186839	0.261635	0.220246	0.815936	0.128859	0.292152	0.350035	0.267934	0.166314	0.235806	0.205825	0.913189	0.163904	0.183154	0.271447	0.162773	0.278908	0.268337	0.203397	0.247775	0.237777	0.264298	0.220379	0.0212636	0.3488	0.497671	-0.00756757	0.194712	0.297746	0.432999	0.234395
Decanoyl-CoA	-0.173095	-0.163545	-0.121907	-0.0977004	-0.146618	-0.274618	-0.122756	-0.136723	-0.300639	-0.131267	-0.0190718	-0.00434475	-0.00196204	-0.130769	-0.0983128	-0.122865	-0.593736	-0.0618616	-0.156359	-0.00117879	-0.0235753	0.303417	-0.0467184	0.0242783	-0.112812	-0.134851	-0.131406	-0.0267162	-0.0477786	0.909145	-0.197485	-0.333325	-0.00204425	-0.118513	0.0339761	0.0243929	-0.0625285	-0.104014	0.0187237	-0.031507	-0.135971	-0.0940108	0.0826729	-0.0356245	-0.204125	-0.0844659	0.0471021	0.0375466	0.0367021
[truncated: 49 more columns]
