# Supplementary material for: Exploring metabolic pathway disruption in the subchronic phencyclidine model of schizophrenia with the Generalized Singular Value Decomposition
Source: BMC Syst Biol. 2011 May 16;5:72. doi: 10.1186/1752-0509-5-72 (PMC3239845; doi:10.1186/1752-0509-5-72)
Supplement: Additional file 4 — Table S2 - Table showing the axes labels in Figures 9, 10and 11. In Table S2 the position of each metabolite in the original ordering (Figure 4) is shown. In the columns for Figures 5 and 6, the corresponding numbers indicating the new position of each metabolite (node) in the matrix when reordered by the first column of X -T and the final column of X -T, respectively, is shown. [file 1752-0509-5-72-S4.XLS]

## Sheet: Sheet1
Metabolite Identity	Position assignment in original ordering (Tick labels in Figure 9 of original A and B)	Tick labels in Figure 10 of A and B reordered by the first column of X-T	Tick labels in Figure 11 of A and B reordered by the final column of X-T
Hydroxymethylpropanitrile	1	30	10
2,3-Butanedione	2	25	12
Phosphoric acid	3	13	2
1-Aminocyclopropane-1-carboxylate	4	20	7
GABA	5	24	5
Choline	6	60	45
L-Serine	7	15	15
Diethanolamine	8	79	53
Hypotaurine	9	71	27
Cytosine	10	22	16
Hydroxymethylphosphonate	11	9	43
Uracil	12	39	39
Maleamate	13	3	18
L-Proline	14	29	36
L-Valine	15	58	49
L-Threonine	16	23	62
L-Cysteine	17	77	97
Nicotinamide	18	2	11
Taurine	19	34	17
5,6-Dihydrothymine	20	35	28
1-Pyrroline-4-hydroxy-2-carboxylate	21	6	3
methylproline3	22	86	79
2-Methylmaleate	23	50	24
Creatine	24	11	4
L-Leucine	25	73	66
2-n-Tetrahydrothiophenecaboxylic acid	26	57	74
L-Asparagine	27	18	38
L-Aspartate	28	1	6
Hydroxyvaline	29	7	21
Adenine	30	80	73
2-Phenylacetamide	31	48	35
Hypoxanthine	32	76	84
1-methylnicotinamide	33	5	78
Ethanolamine phosphate	34	19	19
4-Guanidinobutyric acid	35	47	57
Acetylcholine+	36	27	37
L-Glutamine	37	4	1
L-Lysine	38	40	56
Glutamate	39	26	9
Pantoate	40	14	13
L-Methionine	41	37	71
Triethanolamine	42	96	88
Guanine	43	32	8
Xanthine	44	78	81
Diethylphosphoric acid	45	92	77
L-Histidine	46	16	47
2-Aminomuconate	47	10	34
DL-2-Aminooctanoic acid	48	67	33
O-Acetyl-L-homoserine	49	28	52
Carnitine	50	43	61
Phenylpyruvate	51	53	51
L-Phenylalanine	52	21	42
Glycerone phosphate	53	89	98
Glycerol-3-phosphate	54	70	31
L-Arginine	55	75	75
N-Formyl-L-glutamate	56	8	32
L-Citrulline	57	36	22
L-Cysteinylglycine	58	52	60
L-Tyrosine	59	41	44
Phosphocholine	60	54	76
Indole acrylic acid	61	45	69
meso-2,6-Diaminoheptanedioate	62	44	64
2-Amino-5-phosphopentanoic acid	63	38	50
O-Acetylcarnitine	64	12	29
L-Tryptophan	65	42	63
Phosphoethanolamine	66	46	55
Carnosine	67	91	89
Myristoleic acid	68	94	83
Pirbuterol	69	49	68
Uridine	70	64	23
Phosphatidylglycerol	71	17	30
4-(4-hydroxyphenyl)sulfonylphenol	72	66	54
Glycerophosphocholine	73	31	48
Glucose phosphate	74	59	67
Adenosine	75	63	40
Inosine	76	82	90
Narigenin	77	84	92
gamma Glutamylglutamine	78	61	91
Gamma-glutamylglutamic acid	79	69	82
Guanosine	80	51	26
Heptadecasphiganine	81	97	85
N-Acetyl-Aspartyl-Glutamate	82	33	70
Glutathione	83	55	59
Uridine Monophosphate	84	56	65
unknown ID	85	83	20
AMP	86	72	41
Inosine monophosphate	87	90	86
GMP	88	62	58
(R)-S-Lactoylglutathione	89	88	80
Succinyladenosine	90	74	72
Eudesmin	91	98	96
Peptide fragment (Arg-Arg-Gln)	92	93	87
Adenylosuccinate	93	81	46
2-Aminoethylphosphocholate	94	95	95
ADP-ribose	95	65	14
Glutathione disulfide	96	68	25
2-Hydroxyglutaryl-CoA	97	85	93
Decanoyl-CoA	98	87	94
